# Supplementary material for: 2,5-Bis(1,1,3,3-tetra­methyl­butyl)thio­phene
Source: Acta Crystallogr Sect E Struct Rep Online. 2008 Nov 20;64(Pt 12):o2396. doi: 10.1107/S1600536808037434 (PMC2960047; doi:10.1107/S1600536808037434)
Supplement: Supplementary file 1 [file e-64-o2396-sup1.cif]

##############################################################################
###                                                                        ###
###        Electronic paper (Acta Crystallographica Section E)             ###
###                                                                        ###
##############################################################################
#                                                                            #
# This CIF contains the data in a paper accepted for publication in Acta     #
# Crystallographica Section E. It conforms to the requirements of Notes      #
# for Authors for Section E, and has been peer reviewed under the auspices   #
# of the IUCr Commission on Journals.                                        #
#                                                                            #
# Full details of the Crystallographic Information File format               #
# are given in the paper "The Crystallographic Information File (CIF):       #
# a New Standard Archive File for Crystallography" by S. R. Hall, F. H.      #
# Allen and I. D. Brown [Acta Cryst. (1991), A47, 655-685].                  #
#                                                                            #
# The current version of the core CIF dictionary is obtainable from          #
# ftp://ftp.iucr.org/pub/cif_core.dic. The current version number is 2.4.    #
#                                                                            #
# Software is freely available for graphical display of the structure(s) in  #
# this CIF.  For information consult the CIF home page http://www.iucr.org/  #
# cif/home.html                                                              #
#                                                                            #
# This file may be used for bona fide research purposes within the           #
# scientific community so long as proper attribution is given to the journal # 
# article from which it was obtained.                                        #
#                                                                            #
##############################################################################
                                             
data_global
_audit_creation_method     SHELXL-97
_journal_date_recd_electronic     2008-08-21
_journal_date_accepted     2008-11-11
_journal_name_full     'Acta Crystallographica, Section E'
_journal_year     2008
_journal_volume     64
_journal_issue     12
_journal_page_first     o2396
_journal_page_last     o2396
_journal_paper_category     QO
_journal_coeditor_code     FB2113
_publ_contact_author
;
Frank R. Fronczek
Department of Chemistry
Louisiana State University
Baton Rouge
LA  70803-1804
USA
;
_publ_contact_author_email     'ffroncz@lsu.edu'
_publ_contact_author_fax     '(225) 578 3458'
_publ_contact_author_phone     '(225) 578 8270'
_publ_section_title
;
2,5-Bis(1,1,3,3-tetramethylbutyl)thiophene
;
loop_
    _publ_author_name
    _publ_author_footnote
    _publ_author_address
    'Elnagar, Hassan Y.' .
;
     Albemarle Process Development Center
     Albemarle Corporation
     PO Box 341
     Baton Rouge
     LA 70821
     USA
;
    'Sabahi, Mahmood' .
;
     Albemarle Process Development Center
     Albemarle Corporation
     PO Box 341
     Baton Rouge
     LA 70821
     USA
;
    'Gatto, Vince J.' .
;
     Albemarle Process Development Center
     Albemarle Corporation
     PO Box 341
     Baton Rouge
     LA 70821
     USA
;
    'Fronczek, Frank R.' .
;
     Department of Chemistry
     Louisiana State University
     Baton Rouge
     LA 70803-1804
     USA
;
data_I
_audit_creation_method     SHELXL-97
_chemical_name_systematic
;
2,5-bis(1,1,3,3-tetramethylbutyl)thiophene
;
_chemical_name_common     ?
_chemical_formula_moiety     'C20 H36 S'
_chemical_formula_sum     'C20 H36 S'
_chemical_formula_iupac     'C20 H36 S'
_chemical_formula_weight     308.55
_chemical_melting_point_gt     309.9
_chemical_melting_point_lt     311.1
_symmetry_cell_setting     'Monoclinic'
_symmetry_space_group_name_H-M     'P c'
_symmetry_space_group_name_Hall     'P -2yc'
loop_
    _symmetry_equiv_pos_as_xyz
    'x, y, z'
    'x, -y, z+1/2'
_cell_length_a     21.2367(6)
_cell_length_b     7.9954(2)
_cell_length_c     11.7987(3)
_cell_angle_alpha     90
_cell_angle_beta     105.059(2)
_cell_angle_gamma     90
_cell_volume     1934.57(9)
_cell_formula_units_Z     4
_cell_measurement_reflns_used     5236
_cell_measurement_theta_min     5.5
_cell_measurement_theta_max     67.5
_cell_measurement_temperature     90.0(5)
_exptl_crystal_description     plate
_exptl_crystal_colour     colourless
_exptl_crystal_size_max     0.20
_exptl_crystal_size_mid     0.15
_exptl_crystal_size_min     0.10
_exptl_crystal_density_diffrn     1.059
_exptl_crystal_density_meas     ?
_exptl_crystal_density_method     'not measured'
_exptl_crystal_F_000     688
_exptl_absorpt_coefficient_mu     1.404
_exptl_absorpt_correction_type     'multi-scan'
_exptl_absorpt_process_details     '(SADABS; Sheldrick, 2004)'
_exptl_absorpt_correction_T_min     0.766
_exptl_absorpt_correction_T_max     0.872
_exptl_special_details
;
;
_diffrn_ambient_temperature     90.0(5)
_diffrn_radiation_type     CuK\a
_diffrn_radiation_wavelength     1.54178
_diffrn_radiation_source     'fine-focus sealed tube'
_diffrn_radiation_monochromator     graphite
_diffrn_measurement_device_type     'Bruker Kappa APEXII'
_diffrn_measurement_method     '\f and \w'
_diffrn_detector_area_resol_mean     ?
_diffrn_reflns_number     9297
_diffrn_reflns_av_R_equivalents     0.029
_diffrn_reflns_av_sigmaI/netI     0.0553
_diffrn_reflns_theta_min     5.5
_diffrn_reflns_theta_max     68.0
_diffrn_reflns_theta_full     68.0
_diffrn_measured_fraction_theta_max     0.959
_diffrn_measured_fraction_theta_full     0.959
_diffrn_reflns_limit_h_min     -25
_diffrn_reflns_limit_h_max     25
_diffrn_reflns_limit_k_min     -9
_diffrn_reflns_limit_k_max     9
_diffrn_reflns_limit_l_min     -14
_diffrn_reflns_limit_l_max     14
_diffrn_standards_number     0
_diffrn_standards_interval_count     0
_diffrn_standards_interval_time     0
_diffrn_standards_decay_%     0
_refine_special_details
;
Refinement of <i>F</i>^2^ against ALL reflections. The weighted <i>R</i>-factor
<i>wR</i> and goodness of fit <i>S</i> are based on <i>F</i>^2^, conventional
<i>R</i>-factors <i>R</i> are based on <i>F</i>, with <i>F</i> set to zero for
negative <i>F</i>^2^. The threshold expression of <i>F</i>^2^ >
\s(<i>F</i>^2^) is used only for calculating <i>R</i>-factors(gt) <i>etc</i>.
and is not relevant to the choice of reflections for refinement.
<i>R</i>-factors based on <i>F</i>^2^ are statistically about twice as large
as those based on <i>F</i>, and <i>R</i>- factors based on ALL data will be
even larger.
;
_reflns_number_total     9297
_reflns_number_gt     9129
_reflns_threshold_expression     I>2\s(I)
_refine_ls_structure_factor_coef     Fsqd
_refine_ls_matrix_type     full
_refine_ls_R_factor_all     0.071
_refine_ls_R_factor_gt     0.070
_refine_ls_wR_factor_gt     0.181
_refine_ls_wR_factor_ref     0.182
_refine_ls_goodness_of_fit_ref     1.080
_refine_ls_restrained_S_all     1.080
_refine_ls_number_reflns     9297
_refine_ls_number_parameters     403
_refine_ls_number_restraints     2
_refine_ls_number_constraints     268
_refine_ls_hydrogen_treatment     constr
_refine_ls_weighting_scheme     calc
_refine_ls_weighting_details
         'calc w=1/[\s^2^(Fo^2^)+(0.0988P)^2^+3.4793P] where P=(Fo^2^+2Fc^2^)/3'
_atom_sites_solution_hydrogens     difmap
_atom_sites_solution_primary     direct
_atom_sites_solution_secondary     difmap
_refine_ls_shift/su_max     0.001
_refine_ls_shift/su_mean     0.000
_refine_diff_density_max     1.11
_refine_diff_density_min     -0.42
_refine_ls_extinction_method     'SHELXL97 (Sheldrick, 2008)'
_refine_ls_extinction_coef     0.0051(6)
_refine_ls_extinction_expression
                                  'Fc^*^=kFc[1+0.001xFc^2^\l^3^/sin(2\q)]^-1/4^'
_refine_ls_abs_structure_details
;
2248/609 Friedel pairs corresponding to each component
of the non-merohedral twin.
;
_refine_ls_abs_structure_Flack     ?
loop_
    _atom_type_symbol
    _atom_type_description
    _atom_type_scat_dispersion_real
    _atom_type_scat_dispersion_imag
    _atom_type_scat_source
    'C' 'C' 0.0181 0.0091
                         'International Tables Vol C Tables 4.2.6.8 and 6.1.1.4'
    'H' 'H' 0.0000 0.0000
                         'International Tables Vol C Tables 4.2.6.8 and 6.1.1.4'
    'S' 'S' 0.3331 0.5567
                         'International Tables Vol C Tables 4.2.6.8 and 6.1.1.4'
_computing_data_collection     'APEX2 (Bruker, 2006)'
_computing_cell_refinement     'APEX2 (Bruker, 2006)'
_computing_data_reduction
                   'APEX2 (Bruker, 2006) and ROTAX (Cooper <i>et al.</i>, 2002)'
_computing_structure_solution     'SHELXS97 (Sheldrick, 2008)'
_computing_structure_refinement     'SHELXL97 (Sheldrick, 2008)'
_computing_molecular_graphics
      'ORTEP-3 for Windows (Farrugia, 1997) and <i>CrystMol</i> (Duchamp, 2005)'
_computing_publication_material     'SHELXTL (Sheldrick, 2008)'
loop_
    _atom_site_type_symbol
    _atom_site_label
    _atom_site_fract_x
    _atom_site_fract_y
    _atom_site_fract_z
    _atom_site_U_iso_or_equiv
    _atom_site_adp_type
    _atom_site_calc_flag
    _atom_site_refinement_flags
    _atom_site_occupancy
    _atom_site_disorder_assembly
    _atom_site_disorder_group
    S S1 0.74529(4) 0.37096(11) 0.09540(6) 0.0175(2) Uani d . 1 . .
    S S2 0.17907(4) 1.10233(10) 0.07647(7) 0.0163(2) Uani d . 1 . .
    C C1 0.68069(18) 0.2661(4) 0.1298(3) 0.0186(8) Uani d . 1 . .
    C C2 0.69312(17) 0.2494(5) 0.2480(3) 0.0174(7) Uani d . 1 . .
    H H2 0.6645 0.1927 0.2850 0.021 Uiso calc R 1 . .
    C C3 0.75267(17) 0.3243(5) 0.3119(3) 0.0175(7) Uani d . 1 . .
    H H3 0.7670 0.3249 0.3952 0.021 Uiso calc R 1 . .
    C C4 0.78701(18) 0.3949(4) 0.2414(3) 0.0168(8) Uani d . 1 . .
    C C5 0.62285(19) 0.2072(5) 0.0327(4) 0.0216(8) Uani d . 1 . .
    C C6 0.6476(2) 0.0883(5) -0.0492(4) 0.0264(9) Uani d . 1 . .
    H H6A 0.6753 0.0019 -0.0024 0.040 Uiso calc R 1 . .
    H H6B 0.6728 0.1520 -0.0931 0.040 Uiso calc R 1 . .
    H H6C 0.6103 0.0355 -0.1043 0.040 Uiso calc R 1 . .
    C C7 0.5769(2) 0.1051(5) 0.0870(4) 0.0255(9) Uani d . 1 . .
    H H7A 0.6001 0.0074 0.1275 0.038 Uiso calc R 1 . .
    H H7B 0.5392 0.0681 0.0250 0.038 Uiso calc R 1 . .
    H H7C 0.5620 0.1748 0.1433 0.038 Uiso calc R 1 . .
    C C8 0.58894(19) 0.3537(5) -0.0433(3) 0.0223(8) Uani d . 1 . .
    H H8A 0.5605 0.3035 -0.1153 0.027 Uiso calc R 1 . .
    H H8B 0.6235 0.4153 -0.0682 0.027 Uiso calc R 1 . .
    C C9 0.54724(18) 0.4873(5) -0.0015(3) 0.0207(8) Uani d . 1 . .
    C C10 0.5396(2) 0.6352(6) -0.0882(4) 0.0327(10) Uani d . 1 . .
    H H10A 0.5826 0.6820 -0.0854 0.049 Uiso calc R 1 . .
    H H10B 0.5122 0.7216 -0.0664 0.049 Uiso calc R 1 . .
    H H10C 0.5191 0.5957 -0.1679 0.049 Uiso calc R 1 . .
    C C11 0.4790(2) 0.4239(6) -0.0066(4) 0.0331(10) Uani d . 1 . .
    H H11A 0.4587 0.3812 -0.0855 0.050 Uiso calc R 1 . .
    H H11B 0.4527 0.5157 0.0116 0.050 Uiso calc R 1 . .
    H H11C 0.4817 0.3338 0.0508 0.050 Uiso calc R 1 . .
    C C12 0.5790(2) 0.5537(5) 0.1222(4) 0.0246(9) Uani d . 1 . .
    H H12A 0.6225 0.5973 0.1251 0.037 Uiso calc R 1 . .
    H H12B 0.5827 0.4626 0.1792 0.037 Uiso calc R 1 . .
    H H12C 0.5520 0.6434 0.1414 0.037 Uiso calc R 1 . .
    C C13 0.85485(16) 0.4777(4) 0.2767(3) 0.0157(7) Uani d . 1 . .
    C C14 0.90328(19) 0.3590(5) 0.2417(4) 0.0194(8) Uani d . 1 . .
    H H14A 0.8917 0.3466 0.1562 0.029 Uiso calc R 1 . .
    H H14B 0.9017 0.2495 0.2782 0.029 Uiso calc R 1 . .
    H H14C 0.9474 0.4051 0.2685 0.029 Uiso calc R 1 . .
    C C15 0.87649(19) 0.4946(5) 0.4099(3) 0.0209(8) Uani d . 1 . .
    H H15A 0.8439 0.5590 0.4370 0.031 Uiso calc R 1 . .
    H H15B 0.9186 0.5525 0.4326 0.031 Uiso calc R 1 . .
    H H15C 0.8809 0.3832 0.4457 0.031 Uiso calc R 1 . .
    C C16 0.85696(18) 0.6429(5) 0.2102(3) 0.0183(8) Uani d . 1 . .
    H H16A 0.8409 0.6164 0.1256 0.022 Uiso calc R 1 . .
    H H16B 0.9036 0.6724 0.2238 0.022 Uiso calc R 1 . .
    C C17 0.82107(18) 0.8068(5) 0.2308(3) 0.0183(7) Uani d . 1 . .
    C C18 0.8267(2) 0.9278(5) 0.1335(4) 0.0235(8) Uani d . 1 . .
    H H18A 0.8727 0.9440 0.1360 0.035 Uiso calc R 1 . .
    H H18B 0.8072 1.0355 0.1452 0.035 Uiso calc R 1 . .
    H H18C 0.8036 0.8814 0.0571 0.035 Uiso calc R 1 . .
    C C19 0.8539(2) 0.8900(5) 0.3479(4) 0.0306(10) Uani d . 1 . .
    H H19A 0.8420 0.8299 0.4117 0.046 Uiso calc R 1 . .
    H H19B 0.8393 1.0065 0.3468 0.046 Uiso calc R 1 . .
    H H19C 0.9013 0.8871 0.3602 0.046 Uiso calc R 1 . .
    C C20 0.74868(19) 0.7770(5) 0.2225(4) 0.0251(9) Uani d . 1 . .
    H H20A 0.7445 0.7036 0.2867 0.038 Uiso calc R 1 . .
    H H20B 0.7279 0.7240 0.1472 0.038 Uiso calc R 1 . .
    H H20C 0.7274 0.8842 0.2283 0.038 Uiso calc R 1 . .
    C C21 0.13402(18) 1.0878(4) 0.1789(3) 0.0151(7) Uani d . 1 . .
    C C22 0.16804(18) 1.1608(5) 0.2811(3) 0.0197(8) Uani d . 1 . .
    H H22 0.1522 1.1643 0.3492 0.024 Uiso calc R 1 . .
    C C23 0.22905(18) 1.2314(5) 0.2779(3) 0.0192(8) Uani d . 1 . .
    H H23 0.2569 1.2892 0.3419 0.023 Uiso calc R 1 . .
    C C24 0.24308(17) 1.2070(4) 0.1732(3) 0.0158(7) Uani d . 1 . .
    C C25 0.06682(16) 1.0086(4) 0.1492(3) 0.0126(7) Uani d . 1 . .
    C C26 0.01955(18) 1.1315(5) 0.0677(3) 0.0193(8) Uani d . 1 . .
    H H26A -0.0247 1.0856 0.0486 0.029 Uiso calc R 1 . .
    H H26B 0.0332 1.1475 -0.0048 0.029 Uiso calc R 1 . .
    H H26C 0.0202 1.2393 0.1076 0.029 Uiso calc R 1 . .
    C C27 0.04334(18) 0.9911(5) 0.2620(3) 0.0213(8) Uani d . 1 . .
    H H27A 0.0019 0.9301 0.2442 0.032 Uiso calc R 1 . .
    H H27B 0.0372 1.1025 0.2921 0.032 Uiso calc R 1 . .
    H H27C 0.0760 0.9297 0.3213 0.032 Uiso calc R 1 . .
    C C28 0.06434(18) 0.8429(5) 0.0803(3) 0.0168(7) Uani d . 1 . .
    H H28A 0.0842 0.8668 0.0148 0.020 Uiso calc R 1 . .
    H H28B 0.0177 0.8194 0.0442 0.020 Uiso calc R 1 . .
    C C29 0.09494(18) 0.6761(4) 0.1364(3) 0.0171(7) Uani d . 1 . .
    C C30 0.1644(2) 0.6973(6) 0.2128(5) 0.0354(11) Uani d . 1 . .
    H H30A 0.1635 0.7583 0.2844 0.053 Uiso calc R 1 . .
    H H30B 0.1901 0.7602 0.1693 0.053 Uiso calc R 1 . .
    H H30C 0.1841 0.5870 0.2337 0.053 Uiso calc R 1 . .
    C C31 0.0965(2) 0.5597(5) 0.0348(4) 0.0248(9) Uani d . 1 . .
    H H31A 0.0525 0.5492 -0.0173 0.037 Uiso calc R 1 . .
    H H31B 0.1123 0.4493 0.0656 0.037 Uiso calc R 1 . .
    H H31C 0.1258 0.6059 -0.0092 0.037 Uiso calc R 1 . .
    C C32 0.0529(2) 0.5926(5) 0.2079(4) 0.0289(9) Uani d . 1 . .
    H H32A 0.0521 0.6631 0.2755 0.043 Uiso calc R 1 . .
    H H32B 0.0713 0.4830 0.2355 0.043 Uiso calc R 1 . .
    H H32C 0.0084 0.5784 0.1586 0.043 Uiso calc R 1 . .
    C C33 0.30216(19) 1.2630(5) 0.1341(3) 0.0195(8) Uani d . 1 . .
    C C34 0.2808(2) 1.3824(6) 0.0277(4) 0.0288(9) Uani d . 1 . .
    H H34A 0.3194 1.4236 0.0056 0.043 Uiso calc R 1 . .
    H H34B 0.2568 1.4771 0.0487 0.043 Uiso calc R 1 . .
    H H34C 0.2526 1.3219 -0.0386 0.043 Uiso calc R 1 . .
    C C35 0.3491(2) 1.3595(5) 0.2330(4) 0.0247(9) Uani d . 1 . .
    H H35A 0.3886 1.3881 0.2089 0.037 Uiso calc R 1 . .
    H H35B 0.3608 1.2898 0.3037 0.037 Uiso calc R 1 . .
    H H35C 0.3280 1.4622 0.2497 0.037 Uiso calc R 1 . .
    C C36 0.33644(19) 1.1113(5) 0.0874(3) 0.0215(8) Uani d . 1 . .
    H H36A 0.3025 1.0570 0.0246 0.026 Uiso calc R 1 . .
    H H36B 0.3683 1.1606 0.0490 0.026 Uiso calc R 1 . .
    C C37 0.37233(18) 0.9698(5) 0.1674(3) 0.0210(8) Uani d . 1 . .
    C C38 0.3867(3) 0.8360(7) 0.0861(5) 0.0519(14) Uani d . 1 . .
    H H38A 0.4085 0.8869 0.0310 0.078 Uiso calc R 1 . .
    H H38B 0.3457 0.7845 0.0422 0.078 Uiso calc R 1 . .
    H H38C 0.4150 0.7503 0.1326 0.078 Uiso calc R 1 . .
    C C39 0.3342(2) 0.8904(6) 0.2456(5) 0.0410(12) Uani d . 1 . .
    H H39A 0.3214 0.9769 0.2942 0.062 Uiso calc R 1 . .
    H H39B 0.3615 0.8068 0.2963 0.062 Uiso calc R 1 . .
    H H39C 0.2951 0.8363 0.1969 0.062 Uiso calc R 1 . .
    C C40 0.4392(2) 1.0251(6) 0.2493(5) 0.0393(11) Uani d . 1 . .
    H H40A 0.4319 1.0848 0.3173 0.059 Uiso calc R 1 . .
    H H40B 0.4615 1.0990 0.2060 0.059 Uiso calc R 1 . .
    H H40C 0.4662 0.9262 0.2761 0.059 Uiso calc R 1 . .
loop_
    _atom_site_aniso_label
    _atom_site_aniso_U_11
    _atom_site_aniso_U_22
    _atom_site_aniso_U_33
    _atom_site_aniso_U_12
    _atom_site_aniso_U_13
    _atom_site_aniso_U_23
    S1 0.0180(5) 0.0209(4) 0.0138(4) -0.0024(4) 0.0045(3) 0.0004(3)
    S2 0.0143(4) 0.0216(4) 0.0125(4) -0.0029(4) 0.0026(3) -0.0002(3)
    C1 0.0183(19) 0.0130(18) 0.0264(19) 0.0028(14) 0.0090(15) 0.0038(15)
    C2 0.0122(17) 0.024(2) 0.0171(17) 0.0004(14) 0.0055(13) 0.0010(14)
    C3 0.0132(17) 0.025(2) 0.0141(17) 0.0015(15) 0.0026(14) 0.0018(14)
    C4 0.0184(19) 0.0170(19) 0.0163(18) 0.0050(14) 0.0068(15) 0.0008(13)
    C5 0.0170(19) 0.026(2) 0.024(2) -0.0046(16) 0.0100(16) -0.0015(16)
    C6 0.027(2) 0.027(2) 0.024(2) -0.0017(17) 0.0055(17) -0.0046(16)
    C7 0.018(2) 0.027(2) 0.031(2) -0.0057(16) 0.0060(17) -0.0036(16)
    C8 0.0159(19) 0.033(2) 0.0153(19) -0.0036(16) 0.0000(15) -0.0009(15)
    C9 0.0164(19) 0.026(2) 0.0194(19) 0.0024(16) 0.0041(15) 0.0017(15)
    C10 0.034(2) 0.031(2) 0.034(2) 0.0077(18) 0.0114(19) 0.0005(18)
    C11 0.023(2) 0.040(3) 0.034(2) 0.0006(18) 0.0042(18) -0.0068(19)
    C12 0.023(2) 0.023(2) 0.028(2) 0.0003(16) 0.0076(16) -0.0059(16)
    C13 0.0097(17) 0.0151(18) 0.0193(18) 0.0008(13) -0.0018(13) 0.0009(14)
    C14 0.0189(19) 0.0124(18) 0.028(2) 0.0020(14) 0.0073(16) 0.0022(14)
    C15 0.019(2) 0.020(2) 0.023(2) -0.0028(15) 0.0052(15) 0.0050(15)
    C16 0.0153(18) 0.028(2) 0.0118(17) -0.0026(15) 0.0041(14) 0.0023(14)
    C17 0.0168(18) 0.0195(19) 0.0182(18) 0.0014(15) 0.0041(14) 0.0000(14)
    C18 0.029(2) 0.0169(19) 0.026(2) -0.0016(16) 0.0086(17) 0.0004(16)
    C19 0.044(3) 0.021(2) 0.025(2) 0.0002(18) 0.0053(19) -0.0029(16)
    C20 0.021(2) 0.0202(19) 0.036(2) 0.0065(16) 0.0125(18) -0.0009(16)
    C21 0.0177(18) 0.0157(18) 0.0120(17) 0.0032(14) 0.0040(14) 0.0024(13)
    C22 0.0188(19) 0.0198(19) 0.0175(18) -0.0089(15) -0.0005(14) 0.0005(14)
    C23 0.0204(19) 0.0164(19) 0.0199(18) -0.0001(14) 0.0040(15) -0.0009(14)
    C24 0.0138(17) 0.0168(18) 0.0153(17) -0.0008(14) 0.0010(14) -0.0026(13)
    C25 0.0083(16) 0.0186(18) 0.0094(15) -0.0010(13) -0.0006(12) 0.0017(13)
    C26 0.0171(19) 0.0188(19) 0.0192(18) 0.0027(15) -0.0002(15) 0.0051(14)
    C27 0.0141(19) 0.034(2) 0.0176(18) -0.0007(16) 0.0076(15) -0.0002(16)
    C28 0.0149(18) 0.0193(19) 0.0151(17) -0.0015(14) 0.0018(14) -0.0012(14)
    C29 0.0167(18) 0.0135(18) 0.0203(18) -0.0030(14) 0.0036(14) 0.0049(14)
    C30 0.026(2) 0.023(2) 0.048(3) -0.0025(17) -0.0079(19) 0.0043(19)
    C31 0.030(2) 0.019(2) 0.027(2) -0.0021(17) 0.0121(18) 0.0012(16)
    C32 0.040(3) 0.024(2) 0.030(2) -0.0017(18) 0.0218(19) 0.0046(17)
    C33 0.0166(19) 0.026(2) 0.0138(18) -0.0021(15) -0.0003(14) -0.0020(15)
    C34 0.021(2) 0.031(2) 0.034(2) -0.0057(16) 0.0051(17) 0.0137(18)
    C35 0.019(2) 0.026(2) 0.031(2) -0.0070(16) 0.0078(16) -0.0029(16)
    C36 0.0164(19) 0.033(2) 0.0201(19) -0.0083(16) 0.0144(15) -0.0031(16)
    C37 0.0117(18) 0.028(2) 0.0233(19) -0.0023(15) 0.0046(15) -0.0083(16)
    C38 0.060(4) 0.054(3) 0.039(3) 0.017(3) 0.008(3) -0.020(3)
    C39 0.024(2) 0.044(3) 0.061(3) 0.009(2) 0.022(2) 0.029(2)
    C40 0.021(2) 0.042(3) 0.048(3) -0.009(2) -0.005(2) 0.003(2)
_geom_special_details
;
All e.s.d.'s (except the e.s.d. in the dihedral angle between two l.s. planes)
are estimated using the full covariance matrix. The cell e.s.d.'s are taken
into account individually in the estimation of e.s.d.'s in distances, angles
and torsion angles; correlations between e.s.d.'s in cell parameters are only
used when they are defined by crystal symmetry. An approximate (isotropic)
treatment of cell e.s.d.'s is used for estimating e.s.d.'s involving l.s.
planes.
;
loop_
    _geom_bond_atom_site_label_1
    _geom_bond_atom_site_label_2
    _geom_bond_site_symmetry_2
    _geom_bond_distance
    _geom_bond_publ_flag
    S1 C4 . 1.731(4) ?
    S1 C1 . 1.743(4) ?
    S2 C21 . 1.729(4) ?
    S2 C24 . 1.745(3) ?
    C1 C2 . 1.357(5) ?
    C1 C5 . 1.520(5) ?
    C2 C3 . 1.425(5) ?
    C2 H2 . 0.9500 ?
    C3 C4 . 1.363(5) ?
    C3 H3 . 0.9500 ?
    C4 C13 . 1.541(5) ?
    C5 C7 . 1.534(5) ?
    C5 C6 . 1.542(5) ?
    C5 C8 . 1.536(6) ?
    C6 H6A . 0.9800 ?
    C6 H6B . 0.9800 ?
    C6 H6C . 0.9800 ?
    C7 H7A . 0.9800 ?
    C7 H7B . 0.9800 ?
    C7 H7C . 0.9800 ?
    C8 C9 . 1.548(5) ?
    C8 H8A . 0.9900 ?
    C8 H8B . 0.9900 ?
    C9 C11 . 1.522(6) ?
    C9 C12 . 1.535(5) ?
    C9 C10 . 1.544(6) ?
    C10 H10A . 0.9800 ?
    C10 H10B . 0.9800 ?
    C10 H10C . 0.9800 ?
    C11 H11A . 0.9800 ?
    C11 H11B . 0.9800 ?
    C11 H11C . 0.9800 ?
    C12 H12A . 0.9800 ?
    C12 H12B . 0.9800 ?
    C12 H12C . 0.9800 ?
    C13 C15 . 1.525(5) ?
    C13 C14 . 1.533(5) ?
    C13 C16 . 1.542(5) ?
    C14 H14A . 0.9800 ?
    C14 H14B . 0.9800 ?
    C14 H14C . 0.9800 ?
    C15 H15A . 0.9800 ?
    C15 H15B . 0.9800 ?
    C15 H15C . 0.9800 ?
    C16 C17 . 1.567(5) ?
    C16 H16A . 0.9900 ?
    C16 H16B . 0.9900 ?
    C17 C19 . 1.529(5) ?
    C17 C18 . 1.529(5) ?
    C17 C20 . 1.533(5) ?
    C18 H18A . 0.9800 ?
    C18 H18B . 0.9800 ?
    C18 H18C . 0.9800 ?
    C19 H19A . 0.9800 ?
    C19 H19B . 0.9800 ?
    C19 H19C . 0.9800 ?
    C20 H20A . 0.9800 ?
    C20 H20B . 0.9800 ?
    C20 H20C . 0.9800 ?
    C21 C22 . 1.365(5) ?
    C21 C25 . 1.517(5) ?
    C22 C23 . 1.423(5) ?
    C22 H22 . 0.9500 ?
    C23 C24 . 1.358(5) ?
    C23 H23 . 0.9500 ?
    C24 C33 . 1.512(5) ?
    C25 C26 . 1.549(5) ?
    C25 C27 . 1.544(5) ?
    C25 C28 . 1.548(5) ?
    C26 H26A . 0.9800 ?
    C26 H26B . 0.9800 ?
    C26 H26C . 0.9800 ?
    C27 H27A . 0.9800 ?
    C27 H27B . 0.9800 ?
    C27 H27C . 0.9800 ?
    C28 C29 . 1.554(5) ?
    C28 H28A . 0.9900 ?
    C28 H28B . 0.9900 ?
    C29 C31 . 1.525(5) ?
    C29 C30 . 1.525(5) ?
    C29 C32 . 1.532(5) ?
    C30 H30A . 0.9800 ?
    C30 H30B . 0.9800 ?
    C30 H30C . 0.9800 ?
    C31 H31A . 0.9800 ?
    C31 H31B . 0.9800 ?
    C31 H31C . 0.9800 ?
    C32 H32A . 0.9800 ?
    C32 H32B . 0.9800 ?
    C32 H32C . 0.9800 ?
    C33 C35 . 1.532(5) ?
    C33 C34 . 1.548(5) ?
    C33 C36 . 1.586(5) ?
    C34 H34A . 0.9800 ?
    C34 H34B . 0.9800 ?
    C34 H34C . 0.9800 ?
    C35 H35A . 0.9800 ?
    C35 H35B . 0.9800 ?
    C35 H35C . 0.9800 ?
    C36 C37 . 1.541(6) ?
    C36 H36A . 0.9900 ?
    C36 H36B . 0.9900 ?
    C37 C39 . 1.516(6) ?
    C37 C38 . 1.519(6) ?
    C37 C40 . 1.559(6) ?
    C38 H38A . 0.9800 ?
    C38 H38B . 0.9800 ?
    C38 H38C . 0.9800 ?
    C39 H39A . 0.9800 ?
    C39 H39B . 0.9800 ?
    C39 H39C . 0.9800 ?
    C40 H40A . 0.9800 ?
    C40 H40B . 0.9800 ?
    C40 H40C . 0.9800 ?
loop_
    _geom_angle_atom_site_label_1
    _geom_angle_atom_site_label_2
    _geom_angle_atom_site_label_3
    _geom_angle_site_symmetry_1
    _geom_angle_site_symmetry_3
    _geom_angle
    _geom_angle_publ_flag
    C4 S1 C1 . . 92.98(18) ?
    C21 S2 C24 . . 93.08(17) ?
    C2 C1 C5 . . 130.3(3) ?
    C2 C1 S1 . . 109.4(3) ?
    C5 C1 S1 . . 120.3(3) ?
    C1 C2 C3 . . 114.3(3) ?
    C1 C2 H2 . . 122.8 ?
    C3 C2 H2 . . 122.8 ?
    C4 C3 C2 . . 113.1(3) ?
    C4 C3 H3 . . 123.4 ?
    C2 C3 H3 . . 123.4 ?
    C3 C4 C13 . . 128.6(3) ?
    C3 C4 S1 . . 110.2(3) ?
    C13 C4 S1 . . 121.1(3) ?
    C1 C5 C7 . . 109.1(3) ?
    C1 C5 C6 . . 108.9(3) ?
    C7 C5 C6 . . 106.9(3) ?
    C1 C5 C8 . . 111.6(3) ?
    C7 C5 C8 . . 113.4(3) ?
    C6 C5 C8 . . 106.7(3) ?
    C5 C6 H6A . . 109.5 ?
    C5 C6 H6B . . 109.5 ?
    H6A C6 H6B . . 109.5 ?
    C5 C6 H6C . . 109.5 ?
    H6A C6 H6C . . 109.5 ?
    H6B C6 H6C . . 109.5 ?
    C5 C7 H7A . . 109.5 ?
    C5 C7 H7B . . 109.5 ?
    H7A C7 H7B . . 109.5 ?
    C5 C7 H7C . . 109.5 ?
    H7A C7 H7C . . 109.5 ?
    H7B C7 H7C . . 109.5 ?
    C5 C8 C9 . . 124.1(3) ?
    C5 C8 H8A . . 106.3 ?
    C9 C8 H8A . . 106.3 ?
    C5 C8 H8B . . 106.3 ?
    C9 C8 H8B . . 106.3 ?
    H8A C8 H8B . . 106.4 ?
    C11 C9 C12 . . 109.4(3) ?
    C11 C9 C10 . . 107.1(4) ?
    C12 C9 C10 . . 108.1(3) ?
    C11 C9 C8 . . 112.0(3) ?
    C12 C9 C8 . . 113.3(3) ?
    C10 C9 C8 . . 106.7(3) ?
    C9 C10 H10A . . 109.5 ?
    C9 C10 H10B . . 109.5 ?
    H10A C10 H10B . . 109.5 ?
    C9 C10 H10C . . 109.5 ?
    H10A C10 H10C . . 109.5 ?
    H10B C10 H10C . . 109.5 ?
    C9 C11 H11A . . 109.5 ?
    C9 C11 H11B . . 109.5 ?
    H11A C11 H11B . . 109.5 ?
    C9 C11 H11C . . 109.5 ?
    H11A C11 H11C . . 109.5 ?
    H11B C11 H11C . . 109.5 ?
    C9 C12 H12A . . 109.5 ?
    C9 C12 H12B . . 109.5 ?
    H12A C12 H12B . . 109.5 ?
    C9 C12 H12C . . 109.5 ?
    H12A C12 H12C . . 109.5 ?
    H12B C12 H12C . . 109.5 ?
    C15 C13 C14 . . 106.8(3) ?
    C15 C13 C4 . . 109.0(3) ?
    C14 C13 C4 . . 107.9(3) ?
    C15 C13 C16 . . 114.1(3) ?
    C14 C13 C16 . . 106.4(3) ?
    C4 C13 C16 . . 112.3(3) ?
    C13 C14 H14A . . 109.5 ?
    C13 C14 H14B . . 109.5 ?
    H14A C14 H14B . . 109.5 ?
    C13 C14 H14C . . 109.5 ?
    H14A C14 H14C . . 109.5 ?
    H14B C14 H14C . . 109.5 ?
    C13 C15 H15A . . 109.5 ?
    C13 C15 H15B . . 109.5 ?
    H15A C15 H15B . . 109.5 ?
    C13 C15 H15C . . 109.5 ?
    H15A C15 H15C . . 109.5 ?
    H15B C15 H15C . . 109.5 ?
    C13 C16 C17 . . 123.9(3) ?
    C13 C16 H16A . . 106.4 ?
    C17 C16 H16A . . 106.4 ?
    C13 C16 H16B . . 106.4 ?
    C17 C16 H16B . . 106.4 ?
    H16A C16 H16B . . 106.4 ?
    C19 C17 C18 . . 107.3(3) ?
    C19 C17 C20 . . 109.8(3) ?
    C18 C17 C20 . . 108.8(3) ?
    C19 C17 C16 . . 112.3(3) ?
    C18 C17 C16 . . 106.1(3) ?
    C20 C17 C16 . . 112.3(3) ?
    C17 C18 H18A . . 109.5 ?
    C17 C18 H18B . . 109.5 ?
    H18A C18 H18B . . 109.5 ?
    C17 C18 H18C . . 109.5 ?
    H18A C18 H18C . . 109.5 ?
    H18B C18 H18C . . 109.5 ?
    C17 C19 H19A . . 109.5 ?
    C17 C19 H19B . . 109.5 ?
    H19A C19 H19B . . 109.5 ?
    C17 C19 H19C . . 109.5 ?
    H19A C19 H19C . . 109.5 ?
    H19B C19 H19C . . 109.5 ?
    C17 C20 H20A . . 109.5 ?
    C17 C20 H20B . . 109.5 ?
    H20A C20 H20B . . 109.5 ?
    C17 C20 H20C . . 109.5 ?
    H20A C20 H20C . . 109.5 ?
    H20B C20 H20C . . 109.5 ?
    C22 C21 C25 . . 129.3(3) ?
    C22 C21 S2 . . 109.1(3) ?
    C25 C21 S2 . . 121.7(3) ?
    C21 C22 C23 . . 115.0(3) ?
    C21 C22 H22 . . 122.5 ?
    C23 C22 H22 . . 122.5 ?
    C24 C23 C22 . . 112.6(3) ?
    C24 C23 H23 . . 123.7 ?
    C22 C23 H23 . . 123.7 ?
    C23 C24 C33 . . 129.1(3) ?
    C23 C24 S2 . . 110.2(3) ?
    C33 C24 S2 . . 120.7(3) ?
    C21 C25 C26 . . 107.3(3) ?
    C21 C25 C27 . . 109.5(3) ?
    C26 C25 C27 . . 106.9(3) ?
    C21 C25 C28 . . 112.3(3) ?
    C26 C25 C28 . . 106.8(3) ?
    C27 C25 C28 . . 113.7(3) ?
    C25 C26 H26A . . 109.5 ?
    C25 C26 H26B . . 109.5 ?
    H26A C26 H26B . . 109.5 ?
    C25 C26 H26C . . 109.5 ?
    H26A C26 H26C . . 109.5 ?
    H26B C26 H26C . . 109.5 ?
    C25 C27 H27A . . 109.5 ?
    C25 C27 H27B . . 109.5 ?
    H27A C27 H27B . . 109.5 ?
    C25 C27 H27C . . 109.5 ?
    H27A C27 H27C . . 109.5 ?
    H27B C27 H27C . . 109.5 ?
    C25 C28 C29 . . 123.8(3) ?
    C25 C28 H28A . . 106.4 ?
    C29 C28 H28A . . 106.4 ?
    C25 C28 H28B . . 106.4 ?
    C29 C28 H28B . . 106.4 ?
    H28A C28 H28B . . 106.4 ?
    C31 C29 C30 . . 108.5(3) ?
    C31 C29 C32 . . 107.6(3) ?
    C30 C29 C32 . . 109.6(3) ?
    C31 C29 C28 . . 106.3(3) ?
    C30 C29 C28 . . 112.9(3) ?
    C32 C29 C28 . . 111.7(3) ?
    C29 C30 H30A . . 109.5 ?
    C29 C30 H30B . . 109.5 ?
    H30A C30 H30B . . 109.5 ?
    C29 C30 H30C . . 109.5 ?
    H30A C30 H30C . . 109.5 ?
    H30B C30 H30C . . 109.5 ?
    C29 C31 H31A . . 109.5 ?
    C29 C31 H31B . . 109.5 ?
    H31A C31 H31B . . 109.5 ?
    C29 C31 H31C . . 109.5 ?
    H31A C31 H31C . . 109.5 ?
    H31B C31 H31C . . 109.5 ?
    C29 C32 H32A . . 109.5 ?
    C29 C32 H32B . . 109.5 ?
    H32A C32 H32B . . 109.5 ?
    C29 C32 H32C . . 109.5 ?
    H32A C32 H32C . . 109.5 ?
    H32B C32 H32C . . 109.5 ?
    C24 C33 C35 . . 110.1(3) ?
    C24 C33 C34 . . 109.7(3) ?
    C35 C33 C34 . . 107.7(3) ?
    C24 C33 C36 . . 111.8(3) ?
    C35 C33 C36 . . 112.5(3) ?
    C34 C33 C36 . . 104.7(3) ?
    C33 C34 H34A . . 109.5 ?
    C33 C34 H34B . . 109.5 ?
    H34A C34 H34B . . 109.5 ?
    C33 C34 H34C . . 109.5 ?
    H34A C34 H34C . . 109.5 ?
    H34B C34 H34C . . 109.5 ?
    C33 C35 H35A . . 109.5 ?
    C33 C35 H35B . . 109.5 ?
    H35A C35 H35B . . 109.5 ?
    C33 C35 H35C . . 109.5 ?
    H35A C35 H35C . . 109.5 ?
    H35B C35 H35C . . 109.5 ?
    C37 C36 C33 . . 123.2(3) ?
    C37 C36 H36A . . 106.5 ?
    C33 C36 H36A . . 106.5 ?
    C37 C36 H36B . . 106.5 ?
    C33 C36 H36B . . 106.5 ?
    H36A C36 H36B . . 106.5 ?
    C39 C37 C38 . . 108.4(4) ?
    C39 C37 C36 . . 115.0(3) ?
    C38 C37 C36 . . 106.2(4) ?
    C39 C37 C40 . . 106.6(4) ?
    C38 C37 C40 . . 106.9(4) ?
    C36 C37 C40 . . 113.4(3) ?
    C37 C38 H38A . . 109.5 ?
    C37 C38 H38B . . 109.5 ?
    H38A C38 H38B . . 109.5 ?
    C37 C38 H38C . . 109.5 ?
    H38A C38 H38C . . 109.5 ?
    H38B C38 H38C . . 109.5 ?
    C37 C39 H39A . . 109.5 ?
    C37 C39 H39B . . 109.5 ?
    H39A C39 H39B . . 109.5 ?
    C37 C39 H39C . . 109.5 ?
    H39A C39 H39C . . 109.5 ?
    H39B C39 H39C . . 109.5 ?
    C37 C40 H40A . . 109.5 ?
    C37 C40 H40B . . 109.5 ?
    H40A C40 H40B . . 109.5 ?
    C37 C40 H40C . . 109.5 ?
    H40A C40 H40C . . 109.5 ?
    H40B C40 H40C . . 109.5 ?
loop_
    _geom_torsion_atom_site_label_1
    _geom_torsion_atom_site_label_2
    _geom_torsion_atom_site_label_3
    _geom_torsion_atom_site_label_4
    _geom_torsion_site_symmetry_1
    _geom_torsion_site_symmetry_2
    _geom_torsion_site_symmetry_3
    _geom_torsion_site_symmetry_4
    _geom_torsion
    _geom_torsion_publ_flag
    C4 S1 C1 C2 . . . . -1.4(3) ?
    C4 S1 C1 C5 . . . . 179.5(3) ?
    C5 C1 C2 C3 . . . . -179.0(4) ?
    S1 C1 C2 C3 . . . . 2.0(4) ?
    C1 C2 C3 C4 . . . . -1.7(5) ?
    C2 C3 C4 C13 . . . . -176.0(3) ?
    C2 C3 C4 S1 . . . . 0.6(4) ?
    C1 S1 C4 C3 . . . . 0.4(3) ?
    C1 S1 C4 C13 . . . . 177.3(3) ?
    C2 C1 C5 C7 . . . . -4.3(6) ?
    S1 C1 C5 C7 . . . . 174.7(3) ?
    C2 C1 C5 C6 . . . . -120.7(4) ?
    S1 C1 C5 C6 . . . . 58.3(4) ?
    C2 C1 C5 C8 . . . . 121.8(4) ?
    S1 C1 C5 C8 . . . . -59.2(4) ?
    C1 C5 C8 C9 . . . . -71.6(4) ?
    C7 C5 C8 C9 . . . . 52.1(5) ?
    C6 C5 C8 C9 . . . . 169.6(4) ?
    C5 C8 C9 C11 . . . . -79.2(5) ?
    C5 C8 C9 C12 . . . . 45.1(5) ?
    C5 C8 C9 C10 . . . . 163.9(4) ?
    C3 C4 C13 C15 . . . . -8.5(5) ?
    S1 C4 C13 C15 . . . . 175.2(3) ?
    C3 C4 C13 C14 . . . . 107.1(4) ?
    S1 C4 C13 C14 . . . . -69.2(4) ?
    C3 C4 C13 C16 . . . . -135.9(4) ?
    S1 C4 C13 C16 . . . . 47.8(4) ?
    C15 C13 C16 C17 . . . . -55.2(5) ?
    C14 C13 C16 C17 . . . . -172.6(3) ?
    C4 C13 C16 C17 . . . . 69.6(4) ?
    C13 C16 C17 C19 . . . . 72.5(5) ?
    C13 C16 C17 C18 . . . . -170.7(3) ?
    C13 C16 C17 C20 . . . . -51.9(5) ?
    C24 S2 C21 C22 . . . . -0.1(3) ?
    C24 S2 C21 C25 . . . . 178.2(3) ?
    C25 C21 C22 C23 . . . . -176.8(3) ?
    S2 C21 C22 C23 . . . . 1.2(4) ?
    C21 C22 C23 C24 . . . . -2.2(5) ?
    C22 C23 C24 C33 . . . . 179.4(4) ?
    C22 C23 C24 S2 . . . . 2.0(4) ?
    C21 S2 C24 C23 . . . . -1.2(3) ?
    C21 S2 C24 C33 . . . . -178.8(3) ?
    C22 C21 C25 C26 . . . . 105.5(4) ?
    S2 C21 C25 C26 . . . . -72.4(3) ?
    C22 C21 C25 C27 . . . . -10.2(5) ?
    S2 C21 C25 C27 . . . . 172.0(3) ?
    C22 C21 C25 C28 . . . . -137.4(4) ?
    S2 C21 C25 C28 . . . . 44.7(4) ?
    C21 C25 C28 C29 . . . . 73.7(4) ?
    C26 C25 C28 C29 . . . . -168.9(3) ?
    C27 C25 C28 C29 . . . . -51.4(4) ?
    C25 C28 C29 C31 . . . . -166.2(3) ?
    C25 C28 C29 C30 . . . . -47.3(5) ?
    C25 C28 C29 C32 . . . . 76.7(4) ?
    C23 C24 C33 C35 . . . . -0.1(5) ?
    S2 C24 C33 C35 . . . . 177.0(3) ?
    C23 C24 C33 C34 . . . . -118.5(4) ?
    S2 C24 C33 C34 . . . . 58.6(4) ?
    C23 C24 C33 C36 . . . . 125.7(4) ?
    S2 C24 C33 C36 . . . . -57.1(4) ?
    C24 C33 C36 C37 . . . . -68.1(4) ?
    C35 C33 C36 C37 . . . . 56.4(5) ?
    C34 C33 C36 C37 . . . . 173.1(3) ?
    C33 C36 C37 C39 . . . . 49.9(5) ?
    C33 C36 C37 C38 . . . . 169.8(4) ?
    C33 C36 C37 C40 . . . . -73.1(5) ?
loop_
    _geom_hbond_atom_site_label_D
    _geom_hbond_atom_site_label_H
    _geom_hbond_atom_site_label_A
    _geom_hbond_site_symmetry_A
    _geom_hbond_distance_DH
    _geom_hbond_distance_HA
    _geom_hbond_distance_DA
    _geom_hbond_angle_DHA
    C8 H8B S1 . 0.99 2.82 3.301(4) 111
    C16 H16A S1 . 0.99 2.78 3.243(4) 109
    C28 H28A S2 . 0.99 2.72 3.209(4) 111
    C36 H36A S2 . 0.99 2.86 3.312(4) 108
