# Supplementary material for: 2,5-Bis(1,1,3,3-tetra­methyl­butyl)thio­phene
Source: Acta Crystallogr Sect E Struct Rep Online. 2008 Nov 20;64(Pt 12):o2396. doi: 10.1107/S1600536808037434 (PMC2960047; doi:10.1107/S1600536808037434)
Supplement: Supplementary file 2 [file e-64-o2396-Isup2.hkl]

#
# h,k,l, Fc-squared, Fo-squared, sigma(Fo-squared) and status flag
#
data_I
_shelx_title ' Elnagar4 in Pc'
_shelx_refln_list_code          4
_shelx_F_calc_maximum      170.10
_exptl_crystal_F_000       688.00
_reflns_d_resolution_high  0.8317
 
loop_
 _symmetry_equiv_pos_as_xyz
 'x, y, z'
 'x, -y, z+1/2'
 
_cell_length_a    21.2367
_cell_length_b     7.9954
_cell_length_c    11.7987
_cell_angle_alpha  90.000
_cell_angle_beta  105.059
_cell_angle_gamma  90.000
 
_shelx_F_squared_multiplier     1.000
 
loop_
 _refln_index_h
 _refln_index_k
 _refln_index_l
 _refln_F_squared_calc
 _refln_F_squared_meas
 _refln_F_squared_sigma
 _refln_observed_status
   0   0  -2    28933.35    41561.93   1891.55 o
   0   0  -4     1317.95     1185.20     61.48 o
   0   0  -4     1317.95     1374.58     66.69 o
   0   0  -6     4372.77     4366.08    228.72 o
   0   0  -6     4372.77     4960.00    219.09 o
   0   0   8      396.91      474.09     26.92 o
   0   0  -8      338.61      370.73     30.72 o
   0   0 -12      453.75      513.44     25.41 o
   0  -1 -13      275.40      269.74     13.85 o
   0  -1 -12      199.61      189.89     13.53 o
   0  -1 -11      239.71      222.18     16.12 o
   0   1  10     1367.10     1210.01     62.39 o
   0  -1 -10     1358.53     1221.19     44.18 o
   0   1   9      397.52      372.85     25.08 o
   0   1   8      424.69      389.24     24.42 o
   0  -1  -7      301.17      278.22     20.58 o
   0   1   7      354.83      334.44     20.06 o
   0   1   6       26.45       38.55      6.32 o
   0  -1  -6       20.63       45.27      7.57 o
   0  -1  -5     1678.87     1763.60     85.37 o
   0  -1  -4     2085.86     2144.28    101.57 o
   0  -1  -3     2204.99     2102.45     98.59 o
   0  -1  -2     2231.52     2179.06    101.09 o
   0  -1  -1     5049.34     5017.96    253.75 o
   0  -1   0       58.85       55.69      4.25 o
   0  -1   1     5068.40     4339.35    211.71 o
   0   1  -2     2231.52     2161.11     99.89 o
   0   1  -3     2204.99     2033.23     95.03 o
   0   1  -4     2085.86     2018.91     95.53 o
   0   1  -5     1678.87     1619.94     78.56 o
   0   1  -6       20.63       52.07      8.55 o
   0   1  -7      301.17      241.74     22.98 o
   0   1  -7      301.17      262.37     18.51 o
   0  -1   8      424.69      324.21     18.17 o
   0   1  -8      419.09      317.32     27.81 o
   0   1  -9      444.86      346.34     29.35 o
   0  -1   9      397.53      321.65     19.48 o
   0   1 -10     1358.53     1153.37     45.27 o
   0  -1  10     1367.10     1201.24     51.92 o
   0  -1  11      229.78      252.31     17.20 o
   0   1 -11      239.71      252.74     14.99 o
   0   1 -12      199.61      188.30     11.44 o
   0  -2 -12      142.56      161.31      9.56 o
   0  -2 -12      142.56      168.21     11.48 o
   0  -2 -11       24.96       14.41      4.91 o
   0  -2 -11       24.96        2.85      6.58 o
   0   2  10      128.46      126.26     14.28 o
   0   2   9      808.59      946.73     49.80 o
   0   2   8       72.82       56.79      9.72 o
   0  -2  -7      842.73      674.44     38.39 o
   0   2   7      826.67      674.59     35.30 o
   0   2   6       38.13       63.98      7.88 o
   0  -2  -6       38.36       67.31      9.12 o
   0  -2  -4       14.81       37.66      6.08 o
   0  -2  -3      916.98      855.14     42.06 o
   0  -2  -2     1358.21     1540.19     74.48 o
   0  -2  -2     1358.21     1646.07     83.13 o
   0  -2  -1     1606.47     1008.04     53.06 o
   0  -2   0      152.14      258.47     15.23 o
   0  -2   1     1613.65     1273.74     64.26 o
   0  -2   2     1338.87     1465.19     76.66 o
   0   2  -2     1358.21     1570.53     70.72 o
   0  -2   3      931.76      782.06     42.46 o
   0   2  -3      916.98      808.20     38.88 o
   0  -2   4       13.51       87.90      9.24 o
   0   2  -4       14.81       65.43      7.47 o
   0  -2   7      826.67      638.52     29.24 o
   0  -2   8       72.82       52.48      7.83 o
   0   2  -8       76.73       74.11     15.93 o
   0  -2   9      808.59      883.97     40.25 o
   0  -2  10      128.46      135.10     12.29 o
   0  -2  11       37.58       23.85      6.94 o
   0   2 -12      142.56      162.22     11.17 o
   0  -3 -12       24.80       40.17      5.10 o
   0  -3 -11      376.67      333.23     14.68 o
   0   3  10      335.61      316.51     21.06 o
   0  -3 -10      309.27      262.89     13.54 o
   0  -3 -10      309.27      283.24     15.58 o
   0   3   9     1088.94      969.34     49.97 o
   0   3   8      226.02      272.77     19.21 o
   0   3   7     1573.37     1380.61     65.89 o
   0   3   6      334.16      542.60     28.63 o
   0  -3  -5      921.39      985.74     47.92 o
   0   3   5      844.16      939.38     45.83 o
   0  -3  -4     1279.59     2038.49     93.21 o
   0  -3  -3      511.89      364.76     19.96 o
   0  -3  -2     1542.52     1325.18     70.48 o
   0  -3  -1     1883.04     1807.48     94.42 o
   0  -3   0       98.51       69.84      7.26 o
   0  -3   1     1794.23     1711.76     86.48 o
   0  -3   1     1794.23     1712.21     77.05 o
   0  -3   2     1584.59     1451.56     74.37 o
   0  -3   3      447.30      351.16     21.92 o
   0  -3   4     1321.20     2164.93    110.98 o
   0  -3   5      844.16      910.16     51.58 o
   0   3  -5      921.39      922.36     44.92 o
   0   3  -6      313.96      483.38     27.04 o
   0  -3   6      334.16      466.24     22.27 o
   0  -3   7     1573.37     1416.47     58.35 o
   0  -3   8      226.02      237.94     15.50 o
   0  -3   9     1088.94     1014.99     44.63 o
   0  -3  10      335.61      314.55     18.34 o
   0  -3  10      335.61      295.65     16.25 o
   0  -3  11      368.33      320.35     18.28 o
   0  -3  11      368.33      344.80     16.67 o
   0  -3  12       31.06       51.24      5.87 o
   0  -4 -12      176.51      187.00      8.97 o
   0  -4 -11       37.03       31.13      5.15 o
   0  -4 -10      355.18      400.26     16.74 o
   0  -4 -10      355.18      371.44     17.29 o
   0   4   9      287.75      254.19     18.43 o
   0  -4  -9      275.71      276.31     14.35 o
   0  -4  -9      275.71      282.00     13.49 o
   0   4   8     2756.00     2750.31    125.65 o
   0   4   7      676.12      747.58     38.21 o
   0   4   6     1761.45     1674.79     77.42 o
   0  -4  -5      207.52      177.98     14.90 o
   0   4   5      206.90      179.49     12.62 o
   0  -4  -4     1117.21     1079.18     52.75 o
   0  -4  -3      476.11      603.47     31.41 o
   0  -4  -1      380.13      355.56     22.87 o
   0  -4   0     3157.75     3478.34    179.92 o
   0  -4   2     1757.15     1617.34     82.90 o
   0   4  -2     1827.18     1581.32     72.50 o
   0  -4   3      480.09      532.90     32.52 o
   0   4  -3      476.11      556.27     27.97 o
   0  -4   4     1084.82     1113.34     61.67 o
   0   4  -4     1117.21     1127.82     53.63 o
   0   4  -5      207.52      165.68     13.34 o
   0   4  -6     1844.96     1741.18     82.92 o
   0  -4   7      676.12      732.00     32.40 o
   0  -4   8     2756.00     2614.52     89.55 o
   0  -4   8     2756.00     2608.41    102.46 o
   0  -4   9      287.75      326.19     15.72 o
   0  -4   9      287.75      303.84     17.90 o
   0  -4  10      361.73      387.13     20.17 o
   0  -4  10      361.73      398.85     17.72 o
   0  -4  11       30.65       29.02      4.48 o
   0  -4  11       30.65       27.48      6.03 o
   0  -5 -11        6.84       11.35      3.47 o
   0  -5 -11        6.84       19.15      4.00 o
   0  -5 -10      120.34      101.17      7.93 o
   0  -5 -10      120.34       87.08      7.21 o
   0  -5  -9       95.71       84.54      7.69 o
   0  -5  -9       95.71       88.45      8.43 o
   0  -5  -8      274.08      262.15     13.89 o
   0  -5  -8      274.08      287.13     14.57 o
   0   5   8      283.49      284.92     18.07 o
   0   5   7       70.49      123.89     11.09 o
   0  -5  -5      109.56      128.76     13.59 o
   0  -5  -4      675.18      647.79     35.37 o
   0  -5  -3      181.03      159.90     13.81 o
   0  -5  -2      399.13      322.53     14.64 o
   0  -5  -2      399.13      308.63     20.05 o
   0  -5  -1       71.22       50.64      5.56 o
   0  -5   0       12.36        3.73      2.94 o
   0   5  -3      181.03      167.14     12.83 o
   0   5  -4      675.18      676.22     35.52 o
   0  -5   6       44.58       60.77     10.13 o
   0  -5   6       44.58       47.91      5.03 o
   0  -5   7       70.49      130.50      8.29 o
   0   5  -7       77.12      157.43     15.45 o
   0  -5   7       70.49      123.08     11.78 o
   0  -5   8      283.49      290.47     16.68 o
   0  -5   8      283.49      295.79     17.37 o
   0  -5   8      283.49      286.55     13.15 o
   0  -5   9       91.18       97.66     10.28 o
   0  -5   9       91.18       96.95     10.01 o
   0  -5  10      132.78      116.62      9.73 o
   0  -5  10      132.78      124.60     10.11 o
   0  -5  11       11.05       21.40      5.29 o
   0  -5  11       11.05       25.04      4.84 o
   0  -6 -10       32.14       44.94      4.79 o
   0  -6  -9      159.73      180.47     10.16 o
   0  -6  -9      159.73      178.74      9.92 o
   0  -6  -8       59.72       88.46      7.83 o
   0  -6  -8       59.72       74.50      7.38 o
   0  -6  -7       42.33       43.46      6.49 o
   0  -6  -6       14.87       23.48      5.39 o
   0  -6  -5       20.63       26.93      6.20 o
   0  -6  -5       20.63       40.58      9.84 o
   0  -6  -4       44.11       74.32     12.45 o
   0  -6  -4       44.11       54.43      7.33 o
   0  -6  -3        7.47       11.03      7.87 o
   0  -6  -3        7.47        8.81      4.98 o
   0  -6  -3        7.47       10.96      4.98 o
   0  -6  -2      290.05      250.94     13.47 o
   0  -6  -2      290.05      234.86     18.17 o
   0  -6  -2      290.05      255.00     15.41 o
   0  -6  -1       62.25       52.09      6.49 o
   0  -6  -1       62.25       58.82      8.09 o
   0  -6   0       27.30       48.74      7.45 o
   0  -6   1       64.93       63.56      8.45 o
   0   6  -1       62.25       63.66      8.48 o
   0   6  -2      290.05      257.08     16.90 o
   0  -6   2      294.51      267.30     16.32 o
   0   6  -3        7.47       11.03      6.30 o
   0   6  -4       44.11       60.99      9.75 o
   0  -6   5       21.13       25.21      7.33 o
   0   6  -5       20.63       22.10      7.97 o
   0  -6   6       11.22       13.38      6.49 o
   0   6  -6       14.87       30.95      9.41 o
   0  -6   7       45.39       51.19      8.21 o
   0  -6   7       45.39       56.44      7.61 o
   0  -6   8       66.94       87.80      9.20 o
   0  -6   8       66.94       76.78      7.86 o
   0  -6   9      179.17      194.56     10.86 o
   0  -6   9      179.17      178.52     11.61 o
   0  -6  10       26.27       36.18      5.15 o
   0  -6  10       26.27       40.17      5.24 o
   0  -7  -9       45.72       47.80      4.98 o
   0  -7  -8       51.61       94.14      7.09 o
   0  -7  -7      383.74      378.67     16.53 o
   0  -7  -6      101.91      179.80     10.83 o
   0  -7  -5      397.92      390.12     18.35 o
   0  -7  -4       60.80       69.42      7.71 o
   0  -7  -4       60.80       69.88      8.79 o
   0  -7  -3      881.07      784.55     30.89 o
   0  -7  -3      881.07      837.13     36.46 o
   0  -7  -3      881.07      761.19     43.68 o
   0  -7  -1     1470.65     1315.98     55.00 o
   0  -7  -1     1470.65     1294.53     65.43 o
   0  -7  -1     1470.65     1299.24     46.85 o
   0  -7   0      474.26      408.66     21.83 o
   0  -7   0      474.26      391.02     18.44 o
   0  -7   1     1468.75     1343.64     47.94 o
   0  -7   1     1468.75     1334.01     56.70 o
   0   7  -3      881.07      806.75     43.27 o
   0  -7   3      919.22      864.05     36.93 o
   0  -7   4       65.06      120.01     11.38 o
   0   7  -4       60.80       74.69     11.30 o
   0  -7   5      395.19      409.57     21.77 o
   0  -7   6       95.59      179.84     12.89 o
   0  -7   7      399.09      376.81     18.96 o
   0  -7   8       50.01       79.03      7.73 o
   0  -7   9       46.89       63.22      6.15 o
   0  -8  -5       76.86       78.28      7.62 o
   0  -8  -4      117.69      107.73      8.94 o
   0  -8  -3       92.39      105.02     10.25 o
   0  -8  -3       92.39      108.11      9.03 o
   0  -8  -2       79.62       76.86      8.14 o
   0  -8  -2       79.62       70.78      8.60 o
   0  -8  -1      291.66      300.87     15.07 o
   0  -8  -1      291.66      287.45     17.18 o
   0  -8   0      697.37      691.98     27.68 o
   0  -8   1      291.35      289.83     14.78 o
   0  -8   2       84.76      102.43      9.10 o
   0  -8   4      107.62      106.64     10.37 o
   0  -8   5       70.58       80.19      8.86 o
   0  -8   6      547.12      501.76     22.85 o
   0  -8   7      146.11      201.91     11.46 o
   0  -9  -2       28.17       27.60      5.34 o
   0  -9  -1      240.71      225.52     11.88 o
   0  -9   0      123.41      124.58      8.63 o
   0  -9   1      246.61      214.26     11.26 o
  -1  -9   1      168.83      141.78      9.14 o
  -1  -9   0      164.58      171.22     10.14 o
  -1  -9  -1      141.71      146.15      9.35 o
  -1  -9  -2      174.76      156.02      9.66 o
  -1  -8   7      128.85       96.79      7.98 o
  -1  -8   6       40.15       44.80      6.80 o
  -1  -8   2       27.99       19.73      5.67 o
  -1  -8   1      164.04      216.06     12.63 o
  -1  -8   0       74.30       65.46      8.62 o
  -1  -8   0       74.30       65.87      7.83 o
  -1  -8  -1      287.46      285.74     16.78 o
  -1  -8  -1      287.46      261.04     14.28 o
  -1  -8  -2       20.26       16.49      5.55 o
  -1  -8  -2       20.26       24.03      5.60 o
  -1  -8  -3      205.80      196.10     13.14 o
  -1  -8  -3      205.80      181.66     11.51 o
  -1  -8  -4       83.74      104.06      8.72 o
  -1  -8  -4       83.74       92.97      9.44 o
  -1  -7   9      160.66      176.66     10.38 o
  -1  -7   8      201.82      196.51     11.92 o
  -1  -7   7      108.57      152.67     11.19 o
  -1  -7   6      243.31      229.46     14.92 o
  -1  -7   5      187.13      191.31     14.36 o
  -1  -7   4       64.99       84.90     10.44 o
   1   7  -4       69.29      123.80     13.12 o
   1   7  -3      272.38      311.14     21.24 o
  -1  -7   2      304.50      350.17     16.66 o
   1   7  -2      300.46      336.57     22.27 o
  -1  -7   1      217.85      292.28     14.27 o
  -1  -7   1      217.85      230.21     16.04 o
  -1  -7   0      640.81      595.56     28.94 o
  -1  -7   0      640.81      582.53     24.41 o
  -1  -7  -1       51.08       39.68      6.49 o
  -1  -7  -1       51.08       36.73      9.58 o
  -1  -7  -1       51.08       43.37      7.57 o
  -1  -7  -2        8.20       14.12      9.12 o
  -1  -7  -2        8.20       10.77      4.88 o
  -1  -7  -2        8.20        6.94      4.91 o
  -1  -7  -3      162.47      169.71     11.36 o
  -1  -7  -3      162.47      189.22     17.59 o
  -1  -7  -3      162.47      169.16     12.92 o
  -1  -7  -4       25.95       41.75      7.18 o
  -1  -7  -4       25.95       29.30      6.10 o
  -1  -7  -6      102.70      105.20      8.77 o
  -1  -7  -7      319.22      287.37     13.64 o
  -1  -7  -8       40.78       41.19      5.24 o
  -1  -7  -9      106.86       75.66      5.70 o
  -1  -6  10      183.41      155.25      8.95 o
  -1  -6  10      183.41      137.16      9.31 o
  -1  -6   9      278.45      276.95     13.78 o
  -1  -6   9      278.45      260.39     14.76 o
  -1  -6   8      148.98      171.57     12.20 o
  -1  -6   8      148.98      155.51     11.05 o
   1   6  -7      296.67      387.90     26.35 o
  -1  -6   7      311.44      377.29     18.12 o
  -1  -6   7      311.44      371.77     20.50 o
  -1  -6   6      349.38      244.95     16.83 o
   1   6  -6      377.23      293.50     20.90 o
  -1  -6   5     1128.07     1290.79     51.52 o
   1   6  -5     1104.56     1221.74     62.36 o
   1   6  -4      148.99      128.76     12.87 o
   1   6  -3     1064.25      944.06     47.22 o
  -1  -6   2      104.35       93.25      9.94 o
   1   6  -2      119.27      107.49     10.76 o
  -1  -6   1       53.39       48.40      7.50 o
   1   6  -1       66.69       77.48      9.15 o
  -1  -6   0      105.87      108.25     10.28 o
  -1  -6  -1      326.37      333.68     18.56 o
  -1  -6  -2      114.80      159.24     10.61 o
  -1  -6  -2      114.80      184.62     15.07 o
  -1  -6  -2      114.80      153.59     11.93 o
  -1  -6  -3      727.67      608.38     25.16 o
  -1  -6  -3      727.67      630.96     35.57 o
  -1  -6  -4       65.73       82.19     12.57 o
  -1  -6  -4       65.73       65.84      7.66 o
  -1  -6  -5      145.36      169.80     16.66 o
  -1  -6  -6       39.65       43.94      6.70 o
  -1  -6  -7      313.62      342.69     16.35 o
  -1  -6  -8      347.86      343.65     15.97 o
  -1  -6  -8      347.86      358.28     15.47 o
  -1  -6  -9       82.48       88.73      7.02 o
  -1  -6  -9       82.48       79.19      7.16 o
  -1  -6 -10      147.09      124.46      7.72 o
  -1  -6 -10      147.09      128.63      7.24 o
  -1  -5  11        0.50       -4.40      4.40 o
  -1  -5  11        0.50       -3.40      3.40 o
  -1  -5  10       76.96       88.82      8.96 o
  -1  -5  10       76.96      103.57      9.77 o
  -1  -5   9      290.29      275.18     16.10 o
  -1  -5   9      290.29      271.20     12.50 o
  -1  -5   9      290.29      267.22     16.13 o
  -1  -5   8     1048.80     1034.28     35.82 o
  -1  -5   8     1048.80      953.10     41.66 o
  -1  -5   8     1048.80      972.67     40.29 o
  -1  -5   7      152.83      142.23      8.87 o
  -1  -5   7      152.83      157.11     13.25 o
   1   5  -7      143.93      144.57     15.41 o
   1   5  -6     1210.50     1266.61     62.17 o
  -1  -5   6     1142.29     1212.58     62.18 o
  -1  -5   5      113.47      116.57     12.41 o
   1   5  -5       99.89      110.54     11.60 o
   1   5  -2     1267.99     1106.31     52.40 o
   1   5  -1       86.88       70.70      7.40 o
   1   5   0      236.99      247.53     14.95 o
  -1  -5   0      246.97      282.38     13.06 o
  -1  -5  -1      275.23      237.30     12.03 o
  -1  -5  -2      422.86      349.89     16.69 o
  -1  -5  -2      422.86      441.25     23.73 o
  -1  -5  -3      699.42      631.29     33.92 o
  -1  -5  -4      458.06      576.37     32.27 o
  -1  -5  -5      726.59      677.30     37.46 o
   1   5   6      627.27      602.85     31.28 o
   1   5   7       84.19       95.33     10.06 o
   1   5   8      338.00      352.85     20.84 o
  -1  -5  -8      302.91      306.05     15.22 o
  -1  -5  -8      302.91      324.03     16.18 o
  -1  -5  -9       41.97       51.17      6.32 o
  -1  -5  -9       41.97       54.11      6.66 o
  -1  -5 -10       32.65       43.72      5.72 o
  -1  -5 -10       32.65       32.06      4.98 o
  -1  -5 -11       27.01       38.23      4.91 o
  -1  -5 -11       27.01       37.83      4.52 o
  -1  -4  12      107.98       95.76      6.21 o
  -1  -4  12      107.98      111.98      8.39 o
  -1  -4  11       91.01       98.63      9.39 o
  -1  -4  11       91.01       98.15      7.47 o
  -1  -4  10       16.87       16.85      6.08 o
  -1  -4  10       16.87       21.23      4.86 o
  -1  -4   8       59.50      152.86     10.11 o
  -1  -4   8       59.50      130.90     11.21 o
  -1  -4   7      580.30      534.92     25.30 o
   1   4  -5      832.49      864.98     43.70 o
  -1  -4   4      222.13      465.85     29.54 o
  -1  -4   3      764.80      611.10     30.70 o
  -1  -4   3      764.80      580.72     34.78 o
   1   4  -3      775.69      603.33     30.46 o
  -1  -4   2      145.38      141.59     10.33 o
   1   4  -2      147.28      136.32     10.09 o
  -1  -4   2      145.38      134.61     11.65 o
  -1  -4   0      144.62      142.37     11.75 o
  -1  -4  -3      245.30      188.38     13.23 o
   1   4   4      794.44      866.41     41.77 o
  -1  -4  -4      792.91      844.86     42.98 o
  -1  -4  -5       82.20      153.50     13.70 o
   1   4   6      116.18      119.91     11.05 o
   1   4   8      225.58      191.54     15.37 o
  -1  -4  -9       27.89       29.14      6.13 o
   1   4   9       22.94       35.29      7.83 o
  -1  -4  -9       27.89       42.11      6.37 o
  -1  -4 -10       25.59       28.75      5.31 o
  -1  -4 -10       25.59       38.21      6.18 o
  -1  -4 -11      100.86       98.98      7.26 o
  -1  -4 -12      110.15      103.85      6.54 o
  -1  -3  12      106.97       91.48      7.79 o
  -1  -3  11       85.36       83.69      9.25 o
  -1  -3  11       85.36       83.98      8.55 o
  -1  -3  10      678.23      685.07     32.54 o
  -1  -3   9      103.96      183.71     13.68 o
  -1  -3   8     1225.61     1073.18     46.37 o
  -1  -3   7      249.42      229.89     13.94 o
  -1  -3   6     1189.95     1231.24     49.43 o
   1   3  -6     1146.16     1174.98     58.62 o
  -1  -3   5      247.32      237.93     18.12 o
   1   3  -5      235.54      219.05     15.22 o
  -1  -3   4     1031.24     1214.74     64.75 o
  -1  -3   3      174.32      263.69     17.49 o
  -1  -3   2     2535.97     2457.13    122.77 o
  -1  -3   1      116.02      316.29     17.51 o
  -1  -3   1      116.02      254.76     15.20 o
  -1  -3   0      738.29      823.05     44.75 o
  -1  -3  -1      344.87      329.27     19.90 o
  -1  -3  -2      259.60      348.12     21.26 o
  -1  -3  -3     2615.26     2630.18    118.06 o
  -1  -3  -4     1044.46     1329.99     62.58 o
   1   3   5      269.92      356.10     19.83 o
  -1  -3  -5      270.05      319.70     20.60 o
   1   3   6      168.41      190.79     14.15 o
   1   3   7      142.59      204.95     15.80 o
   1   3   8      128.51      175.75     15.05 o
   1   3   9       52.70       66.47     10.85 o
  -1  -3 -10      242.70      256.77     15.04 o
   1   3  10      231.86      228.20     19.19 o
  -1  -3 -10      242.70      291.94     13.24 o
  -1  -3 -11      103.29      134.38      9.22 o
  -1  -3 -12       61.35       44.26      5.10 o
   1   2 -13      345.27      272.47     12.42 o
   1   2 -12       90.25       71.72      8.31 o
  -1  -2  11      347.41      362.40     20.79 o
  -1  -2  10       45.98       60.15      9.15 o
  -1  -2   9      949.16      856.89     39.22 o
  -1  -2   8      383.25      352.31     19.44 o
   1   2  -8      390.31      340.90     30.37 o
  -1  -2   7      867.85      669.75     30.29 o
   1   2  -5     2345.30     2441.57    115.90 o
   1   2  -4      331.29      309.96     17.82 o
  -1  -2   3      786.18      567.31     33.24 o
   1   2  -3      807.61      656.87     30.54 o
   1   2  -2       86.63       67.76      5.11 o
  -1  -2   2       89.20       80.13      7.53 o
  -1  -2   1     8365.25     7170.64    349.62 o
  -1  -2  -1     3987.55     3352.40    170.63 o
  -1  -2  -2      271.90      243.70     13.60 o
  -1  -2  -3      875.38      830.69     41.09 o
  -1  -2  -4      796.55     1079.60     49.41 o
  -1  -2  -4      796.55     1011.66     51.81 o
   1   2   5      878.00      836.64     39.16 o
  -1  -2  -5      762.04      756.19     41.47 o
   1   2   6      730.69      736.74     37.84 o
  -1  -2  -6      745.17      763.56     40.86 o
  -1  -2  -7      321.38      267.07     20.72 o
   1   2   7      362.51      336.21     20.18 o
   1   2   8      112.49      119.06     13.01 o
   1   2   9      354.16      362.33     24.61 o
   1   2  10      144.39      152.02     16.03 o
  -1  -2 -10      147.92      142.94      9.87 o
  -1  -2 -10      147.92      145.86     12.61 o
  -1  -2 -11      264.25      244.05     14.66 o
  -1  -2 -11      264.25      245.15     12.41 o
  -1  -2 -12       57.68       64.01      8.41 o
   1   1 -13      114.46      113.11     11.12 o
   1   1 -12      749.55      709.52     28.35 o
   1   1 -11      109.90      114.28     10.28 o
  -1  -1  11      118.16      135.55     12.89 o
  -1  -1  10     1116.64     1069.61     47.57 o
   1   1 -10     1133.94     1056.89     41.38 o
  -1  -1   9      109.44      175.60     13.56 o
   1   1  -9      101.03      144.92     20.94 o
  -1  -1   8      104.58       92.20      9.25 o
   1   1  -8      136.54      123.46     18.60 o
   1   1  -7      278.96      203.93     21.75 o
   1   1  -7      278.96      251.42     17.91 o
   1   1  -6      669.54      697.95     37.77 o
   1   1  -5      494.71      523.77     28.61 o
   1   1  -4      655.18      800.11     39.94 o
   1   1  -3      174.60      173.77     10.52 o
   1   1  -2     5690.13     5329.57    252.64 o
  -1  -1   2     5873.73     5736.87    200.96 o
  -1  -1   1      637.03      506.79     25.91 o
  -1  -1   0     7181.48    10414.98    505.43 o
  -1  -1  -1     3359.31     3059.03    151.29 o
  -1  -1  -1     3359.31     2886.13    136.87 o
  -1  -1  -2      343.82      360.62     18.65 o
  -1  -1  -3       71.01       80.08      6.97 o
  -1  -1  -4     1269.27     1407.40     66.07 o
  -1  -1  -4     1269.27     1308.81     62.70 o
  -1  -1  -5      778.46      722.34     38.05 o
   1   1   6     2900.78     2950.86    132.83 o
  -1  -1  -6     2783.38     2928.61    140.41 o
  -1  -1  -7      229.18      197.16     15.74 o
   1   1   7      218.60      177.41     14.75 o
   1   1   8      315.93      316.79     21.90 o
   1   1   9      284.69      344.68     24.77 o
  -1  -1  -9      301.26      364.80     17.40 o
  -1  -1 -10      539.20      670.93     26.68 o
  -1  -1 -11      251.28      220.64     15.88 o
  -1  -1 -12      274.37      329.55     17.30 o
  -1  -1 -13      320.70      340.66     16.14 o
   1   0 -12      152.55      179.34      9.42 o
   1   0 -12      152.55      129.60     13.49 o
   1   0 -10     1261.23     1135.49     42.81 o
  -1   0   8      763.00      630.03     34.28 o
   1   0  -8      770.90      610.16     41.37 o
   1   0  -6      104.57       90.21      9.97 o
   1   0  -6      104.57      107.22     14.31 o
   1   0  -4      619.05      562.86     29.34 o
   1   0  -2      578.49      446.74     22.08 o
  -1   0  -2    15078.23    23202.12   1108.60 o
  -1   0  -2    15078.23    23780.03   1070.24 o
  -1   0  -4     1523.32     1532.05     72.51 o
  -1   0  -4     1523.32     1282.09     67.25 o
   1   0   6     2072.23     2181.64    104.68 o
  -1   0  -6     2154.23     2391.79    111.16 o
  -1   0  -6     2154.23     2323.56    117.65 o
  -1   0  -8     1554.15     1278.10     72.59 o
   1   0  10      757.17      637.02     32.23 o
  -1   0 -10      715.96      671.71     27.80 o
  -1   0 -12       19.37       31.65      8.81 o
   1  -1 -13      114.46      117.23      9.27 o
   1  -1 -12      749.55      694.89     30.31 o
   1  -1 -11      109.90      117.28     12.46 o
   1  -1 -10     1133.94     1088.14     40.42 o
  -1   1  10     1116.64     1113.50     57.22 o
  -1   1   9      109.44      179.29     16.10 o
  -1   1   8      104.58      135.09     13.42 o
   1  -1  -7      278.97      235.00     17.62 o
  -1   1   7      277.08      240.66     16.61 o
  -1   1   6      645.37      623.69     33.58 o
   1  -1  -6      669.54      727.92     37.19 o
   1  -1  -5      494.71      579.14     35.12 o
   1  -1  -5      494.71      597.46     31.87 o
   1  -1  -4      655.18      813.64     42.50 o
   1  -1  -4      655.18      895.35     46.30 o
   1  -1  -3      174.60      177.09     11.27 o
   1  -1  -2     5690.12     5884.03    269.38 o
   1  -1  -1      630.72      606.96     32.38 o
   1  -1   0     7201.52    10666.13    518.60 o
   1  -1   1     3320.49     2757.47    135.57 o
  -1   1  -2      343.82      349.61     17.78 o
  -1   1  -3       71.01      103.42      7.69 o
  -1   1  -4     1269.27     1323.98     64.02 o
  -1   1  -5      778.46      663.05     34.93 o
  -1   1  -6     2783.38     2792.35    145.33 o
  -1   1  -6     2783.38     2952.39    137.25 o
  -1   1  -7      229.18      184.46     15.00 o
   1  -1   7      218.59      174.63     11.88 o
  -1   1  -7      229.18      190.77     19.79 o
  -1   1  -8      320.28      260.52     24.73 o
   1  -1   8      315.93      273.02     16.66 o
   1  -1   9      284.69      311.13     18.72 o
   1  -1  10      534.45      645.35     32.74 o
  -1   1 -10      539.20      698.49     29.13 o
  -1   1 -11      251.28      261.29     15.11 o
   1  -1  11      267.41      240.55     16.82 o
  -1   1 -12      274.37      336.24     15.79 o
   1  -2 -12       90.25       57.45      6.16 o
   1  -2 -12       90.25       61.57      8.05 o
   1  -2 -11      379.25      396.06     19.86 o
   1  -2 -11      379.25      382.90     16.38 o
  -1   2  10       45.98       63.05     10.92 o
  -1   2   9      949.16      873.75     46.44 o
  -1   2   8      383.25      401.78     24.60 o
   1  -2  -7      893.96      698.66     40.74 o
  -1   2   7      867.85      772.34     38.00 o
  -1   2   6      204.99      183.03     12.96 o
   1  -2  -6      216.08      182.72     14.04 o
   1  -2  -5     2345.30     2459.82    117.08 o
   1  -2  -4      331.29      343.03     19.82 o
   1  -2  -3      807.61      690.97     34.49 o
   1  -2  -2       86.63       82.31      7.65 o
   1  -2  -2       86.63       76.53      6.04 o
   1  -2  -1     8025.35     6850.83    346.89 o
   1  -2   0      142.09      245.09     14.60 o
   1  -2   1     4132.67     3584.28    176.21 o
  -1   2  -2      271.90      200.92     10.85 o
   1  -2   3      942.90      831.48     42.40 o
  -1   2  -3      875.38      751.52     38.22 o
   1  -2   4      778.01      979.09     53.68 o
  -1   2  -4      796.56     1041.42     49.61 o
   1  -2   5      878.00      742.79     41.72 o
   1  -2   7      362.51      325.08     17.59 o
  -1   2  -8      106.90      107.34     18.42 o
   1  -2   8      112.49      113.72     10.54 o
   1  -2   9      354.16      322.99     19.28 o
   1  -2  10      144.40      156.14     12.92 o
   1  -2  11      265.34      230.78     15.57 o
  -1   2 -12       57.68       65.00      7.62 o
   1  -3 -12      102.14       92.27      7.21 o
   1  -3 -11       79.66       71.74      6.92 o
   1  -3 -10      683.22      615.39     22.59 o
  -1   3  10      678.23      563.05     33.24 o
   1  -3 -10      683.22      608.28     25.17 o
  -1   3   9      103.96      196.38     16.32 o
  -1   3   8     1225.60     1159.08     57.15 o
  -1   3   7      249.42      285.01     18.04 o
  -1   3   6     1189.94     1231.02     57.99 o
  -1   3   5      247.32      236.18     13.99 o
   1  -3  -5      235.54      216.82     16.10 o
   1  -3  -4     1041.39     1210.39     57.41 o
   1  -3  -3      175.77      287.02     16.96 o
   1  -3  -2     2604.68     2556.05    132.60 o
   1  -3  -1      119.51      288.78     18.30 o
   1  -3   0      724.52      816.98     45.05 o
   1  -3   1      366.21      365.52     21.62 o
   1  -3   2      304.50      434.43     25.37 o
   1  -3   3     2694.15     2851.99    143.24 o
   1  -3   4     1028.38     1339.25     69.65 o
  -1   3  -4     1044.46     1275.40     60.96 o
   1  -3   5      269.92      319.87     22.81 o
  -1   3  -5      270.05      318.47     19.30 o
  -1   3  -6      179.26      161.70     13.50 o
   1  -3   6      168.41      167.10     11.20 o
   1  -3   7      142.59      191.12     12.61 o
   1  -3   8      128.51      121.38     10.95 o
   1  -3   9       52.70       62.98      8.09 o
   1  -3   9       52.70       65.32      9.00 o
   1  -3  10      231.86      283.95     15.26 o
   1  -3  10      231.86      267.18     16.53 o
   1  -3  11       94.49       99.08      8.67 o
   1  -3  12       59.98       59.42      6.04 o
   1  -4 -12      102.31       93.24      6.42 o
   1  -4 -11       84.59       74.57      6.85 o
   1  -4 -10       12.79       17.67      4.60 o
   1  -4 -10       12.79       11.92      4.86 o
  -1   4   8       59.50      166.63     13.87 o
  -1   4   7      580.31      582.55     30.47 o
  -1   4   6      906.26      971.79     46.57 o
   1  -4  -5      832.49      820.98     41.94 o
  -1   4   5      812.01      783.44     38.17 o
   1  -4  -4      216.43      460.78     26.06 o
   1  -4  -3      775.69      580.23     32.13 o
   1  -4  -3      775.69      670.74     38.02 o
   1  -4  -2      147.28      145.72     12.71 o
   1  -4  -1      386.38      370.88     24.01 o
   1  -4   0      151.74      143.41     12.21 o
   1  -4   1      289.86      337.29     21.48 o
   1  -4   2      868.00      750.60     41.49 o
  -1   4  -2      829.99      725.33     35.35 o
  -1   4  -3      245.30      197.71     13.35 o
   1  -4   3      247.37      203.26     16.06 o
  -1   4  -4      792.91      860.09     42.30 o
   1  -4   4      794.44      860.68     49.35 o
  -1   4  -5       82.20      130.86     11.76 o
  -1   4  -6      120.02      118.78     11.89 o
  -1   4  -7       90.06       91.65     11.62 o
   1  -4   8      225.58      179.21     11.15 o
   1  -4   8      225.58      202.74     13.98 o
   1  -4   9       22.94       42.16      6.18 o
   1  -4   9       22.94       31.26      7.45 o
   1  -4  10       29.56       47.21      7.66 o
   1  -4  10       29.56       39.77      5.82 o
   1  -4  11      102.58      125.07      9.61 o
   1  -4  11      102.58       97.90      7.14 o
   1  -5 -11        1.06        3.61      3.21 o
   1  -5 -11        1.06       -2.90      2.90 o
   1  -5 -10       68.07       79.64      6.92 o
   1  -5  -9      286.68      236.73     13.03 o
   1  -5  -9      286.68      244.86     12.65 o
   1  -5  -8     1043.39      955.54     34.51 o
  -1   5   8     1048.80      959.31     45.97 o
   1  -5  -8     1043.39      885.94     32.43 o
   1  -5  -5       99.89      117.13     13.85 o
   1  -5  -4       44.38       67.09     10.06 o
   1  -5  -3      288.67      224.53     11.76 o
   1  -5  -3      288.67      233.51     16.52 o
   1  -5  -2     1267.99     1152.54     42.28 o
   1  -5  -1       86.88       71.94      6.47 o
   1  -5   0      236.99      268.64     13.08 o
  -1   5  -1      275.23      219.08     13.66 o
   1  -5   1      279.58      235.65     12.08 o
  -1   5  -2      422.86      406.12     22.09 o
  -1   5  -3      699.42      667.18     34.21 o
  -1   5  -4      458.06      560.91     30.49 o
  -1   5  -5      726.59      660.04     35.94 o
   1  -5   6      627.28      638.63     23.67 o
  -1   5  -6      639.95      643.11     36.07 o
   1  -5   7       84.19       86.47     10.20 o
   1  -5   7       84.19       86.83      6.92 o
   1  -5   8      338.00      391.79     20.55 o
   1  -5   8      338.00      372.54     15.51 o
   1  -5   8      338.00      371.14     19.59 o
   1  -5   9       36.27       56.72      7.95 o
   1  -5   9       36.27       46.98      7.47 o
   1  -5  10       36.74       42.95      7.06 o
   1  -5  10       36.74       38.07      6.46 o
   1  -5  11       27.12       19.30      4.33 o
   1  -5  11       27.12       40.53      5.99 o
   1  -6 -10      173.15      143.62      8.49 o
   1  -6 -10      173.15      157.84      8.37 o
   1  -6  -9      281.35      285.63     12.96 o
   1  -6  -9      281.35      278.47     13.35 o
   1  -6  -8      158.50      183.02     11.07 o
   1  -6  -7      296.67      397.12     17.95 o
   1  -6  -6      377.23      228.44     13.07 o
   1  -6  -5     1104.56     1141.34     59.00 o
   1  -6  -4      148.99      124.66     14.93 o
   1  -6  -4      148.99      113.46      9.44 o
   1  -6  -3     1064.25      923.58     35.64 o
   1  -6  -3     1064.25      952.72     40.19 o
   1  -6  -3     1064.25      902.96     34.53 o
   1  -6  -3     1064.25      890.82     47.97 o
   1  -6  -2      119.27      105.60     12.94 o
   1  -6  -2      119.27      115.71      8.75 o
   1  -6  -2      119.27      129.18     10.73 o
   1  -6  -1       66.69       76.04      7.54 o
   1  -6  -1       66.69       66.56      8.57 o
   1  -6   0      124.12      113.51      8.87 o
   1  -6   0      124.12      119.96     10.66 o
   1  -6   1      298.12      306.85     18.58 o
  -1   6  -1      326.37      366.93     19.83 o
  -1   6  -3      727.67      657.74     35.09 o
  -1   6  -4       65.73       84.73     11.04 o
   1  -6   5      162.31      170.09     13.83 o
  -1   6  -5      145.36      165.59     15.15 o
   1  -6   6       34.01       34.26      6.73 o
   1  -6   6       34.01       39.60      7.57 o
  -1   6  -6       39.65       49.78     10.49 o
   1  -6   7      308.09      315.96     16.06 o
   1  -6   7      308.09      338.69     18.34 o
   1  -6   8      326.38      319.86     17.17 o
   1  -6   8      326.38      326.46     15.68 o
   1  -6   9       78.37       69.82      7.19 o
   1  -6   9       78.37       53.11      6.13 o
   1  -6  10      159.45      126.95      8.63 o
   1  -6  10      159.45      144.16      8.30 o
   1  -7  -9      162.93      184.17      9.23 o
   1  -7  -8      205.32      211.68     10.84 o
   1  -7  -7      118.44      156.21      9.75 o
   1  -7  -5      180.87      170.34     11.60 o
   1  -7  -4       69.29       69.53      7.74 o
   1  -7  -3      272.38      316.90     23.52 o
   1  -7  -3      272.38      326.55     18.52 o
   1  -7  -3      272.38      320.19     16.10 o
   1  -7  -2      300.46      332.56     16.37 o
   1  -7  -2      300.46      338.44     18.87 o
   1  -7  -2      300.46      315.30     23.04 o
   1  -7  -1      221.37      250.94     16.43 o
   1  -7  -1      221.37      257.87     20.36 o
   1  -7  -1      221.37      292.67     14.49 o
   1  -7   0      630.45      640.86     29.76 o
   1  -7   0      630.45      569.98     24.63 o
   1  -7   1       53.92       43.63      6.92 o
  -1   7  -2        8.20       16.78      7.30 o
   1  -7   2        7.67        7.68      6.27 o
  -1   7  -3      162.47      180.04     15.56 o
   1  -7   3      172.56      163.45     14.07 o
  -1   7  -4       25.95       44.65     10.34 o
   1  -7   4       26.59       65.19      9.10 o
   1  -7   5       44.33       81.27      9.91 o
   1  -7   6       95.63      108.69     10.56 o
   1  -7   7      300.49      248.32     14.38 o
   1  -7   8       44.06       52.13      6.49 o
   1  -7   9      115.22       87.51      6.90 o
   1  -8  -5       23.51       21.09      5.19 o
   1  -8  -4        1.83        6.63      4.55 o
   1  -8  -3      104.88      125.49      9.49 o
   1  -8  -2       23.43       17.19      5.48 o
   1  -8  -2       23.43       12.86      4.93 o
   1  -8  -1      158.94      147.63     11.82 o
   1  -8  -1      158.94      170.76     11.05 o
   1  -8   0       72.18       69.07      7.90 o
   1  -8   1      305.24      324.29     15.79 o
   1  -8   3      224.90      240.34     15.33 o
   1  -8   4       92.11      110.84     10.42 o
   1  -8   5      116.47      159.31     11.50 o
   1  -8   6       30.44       73.69      7.66 o
   1  -8   7      198.46      203.44     11.37 o
   1  -9  -2      213.61      183.84     10.46 o
   1  -9  -1      176.45      155.10      9.69 o
   1  -9   0      165.00      169.04     10.05 o
   1  -9   1      158.63      158.00      9.49 o
  -2  -9   1       70.69      103.55      8.07 o
  -2  -9   0      169.80      172.81     10.26 o
  -2  -9  -1       37.14       66.42      7.02 o
  -2  -9  -2      246.25      218.00     11.64 o
  -2  -8   7      128.15      153.96     10.02 o
  -2  -8   3      118.35      119.81      9.18 o
  -2  -8   2      297.56      312.99     15.46 o
  -2  -8   1      128.02      116.75      9.78 o
  -2  -8   0      148.86      110.47     11.03 o
  -2  -8   0      148.86      128.54     10.04 o
  -2  -8  -1      193.53      214.63     12.54 o
  -2  -8  -1      193.53      206.67     14.15 o
  -2  -8  -2      127.09      126.22      9.59 o
  -2  -8  -2      127.09      125.88     10.76 o
  -2  -8  -3       40.38       47.17      7.35 o
  -2  -8  -3       40.38       56.55      7.11 o
  -2  -8  -4      158.16      143.14     10.07 o
  -2  -8  -4      158.16      141.68     11.08 o
  -2  -7   9       70.01       71.36      6.78 o
  -2  -7   8      249.94      271.48     14.64 o
  -2  -7   7      316.19      302.73     16.66 o
  -2  -7   6       82.25       87.50      9.92 o
  -2  -7   5       45.81       80.96     10.15 o
   2   7  -4       51.46       43.87      9.94 o
   2   7  -3      268.19      341.29     23.37 o
  -2  -7   3      290.96      384.63     17.26 o
  -2  -7   2     1238.28     1213.76     51.06 o
   2   7  -2     1232.67     1177.19     58.44 o
  -2  -7   2     1238.28     1142.34     42.75 o
   2   7  -1      301.69      244.48     18.82 o
  -2  -7   1      313.59      228.26     13.59 o
  -2  -7   1      313.59      272.59     16.54 o
  -2  -7   0      794.31      768.89     34.79 o
  -2  -7   0      794.31      724.50     29.15 o
  -2  -7  -1      600.26      516.26     31.55 o
  -2  -7  -1      600.26      538.26     22.70 o
  -2  -7  -1      600.26      552.94     27.05 o
  -2  -7  -2       59.69      113.18     15.16 o
  -2  -7  -2       59.69       94.71     10.35 o
  -2  -7  -2       59.69      103.64      9.10 o
  -2  -7  -3       23.71       50.13      6.75 o
  -2  -7  -3       23.71       41.94      7.40 o
  -2  -7  -3       23.71       56.28     11.71 o
  -2  -7  -4      118.87       99.94     10.35 o
  -2  -7  -4      118.87      103.44      9.22 o
  -2  -7  -5      332.74      313.06     18.20 o
  -2  -7  -6      165.26      277.46     13.81 o
  -2  -7  -7      186.18      175.39     10.02 o
  -2  -7  -8       24.91       30.43      4.55 o
  -2  -7  -9       10.03       22.52      3.69 o
  -2  -6  10       70.64       69.94      6.56 o
  -2  -6  10       70.64       74.54      7.23 o
  -2  -6   9       58.57       69.62      7.95 o
  -2  -6   9       58.57       59.89      7.09 o
  -2  -6   8      273.42      290.14     15.21 o
  -2  -6   8      273.42      303.03     17.09 o
  -2  -6   7      149.70      143.83     12.46 o
  -2  -6   7      149.70      129.83     10.64 o
   2   6  -7      157.29      134.44     15.58 o
   2   6  -6      877.90      862.27     47.15 o
  -2  -6   6      877.74      892.58     38.39 o
   2   6  -5       97.53      150.88     14.66 o
   2   6  -4       46.23       39.48      8.81 o
  -2  -6   3        2.84       23.10      5.60 o
  -2  -6   2      171.78      156.91     12.23 o
   2   6  -2      171.53      148.81     12.61 o
  -2  -6   1      163.60      185.50     12.66 o
   2   6  -1      150.52      145.45     12.66 o
  -2  -6   0      586.38      702.57     33.36 o
   2   6   0      601.00      759.73     37.73 o
  -2  -6  -1      128.28      156.70     11.84 o
  -2  -6  -2      269.46      236.41     17.83 o
  -2  -6  -3      108.00      101.75      9.01 o
  -2  -6  -3      108.00      129.02     14.64 o
  -2  -6  -4       17.94       21.74      9.31 o
  -2  -6  -4       17.94       22.12      5.55 o
  -2  -6  -5      160.51      142.81     15.27 o
  -2  -6  -6       99.28      111.95      9.61 o
  -2  -6  -7      165.06      145.32     10.33 o
  -2  -6  -7      165.06      181.15     11.12 o
  -2  -6  -8      156.52      139.75      9.25 o
  -2  -6  -8      156.52      135.10      9.44 o
  -2  -6  -9       24.69       54.63      5.99 o
  -2  -6  -9       24.69       48.10      5.55 o
  -2  -6 -10      279.92      250.01     11.02 o
  -2  -6 -10      279.92      233.25     10.23 o
  -2  -5  11       23.73       21.50      5.94 o
  -2  -5  11       23.73       31.34      5.58 o
  -2  -5  10        7.26        8.93      4.84 o
  -2  -5  10        7.26       30.04      7.11 o
  -2  -5   9      454.97      456.87     19.09 o
  -2  -5   9      454.97      504.44     23.92 o
  -2  -5   9      454.97      490.00     23.10 o
  -2  -5   8      144.56      162.56     13.23 o
  -2  -5   8      144.56      158.92      9.56 o
  -2  -5   8      144.56      163.45     13.09 o
  -2  -5   7       54.32       73.28      9.79 o
   2   5  -6      128.45      121.09     13.73 o
  -2  -5   6      131.82      133.70     14.55 o
  -2  -5   5      210.69      235.21     17.32 o
   2   5  -5      206.75      195.32     15.85 o
  -2  -5   4       13.73       12.76      5.72 o
   2   5  -4       17.79        7.06      5.36 o
   2   5  -3      591.95      481.70     26.32 o
   2   5  -2      430.65      486.76     25.73 o
   2   5  -1      148.24      156.47     11.39 o
   2   5   0      110.73       99.42      8.89 o
   2   5   1      119.93      118.05     10.02 o
  -2  -5  -1      119.78      107.92      7.69 o
  -2  -5  -2      401.17      324.97     20.31 o
  -2  -5  -3       26.06       50.49      8.95 o
   2   5   4       93.15      119.11     11.67 o
  -2  -5  -4       87.35      113.83     12.91 o
  -2  -5  -5       50.80       72.65     11.45 o
   2   5   5       49.18       54.33      7.97 o
   2   5   6       32.93       52.98      8.24 o
   2   5   7       42.18       47.34      8.38 o
   2   5   8      497.79      467.28     26.62 o
  -2  -5  -8      486.73      459.73     19.11 o
  -2  -5  -8      486.73      468.51     20.24 o
  -2  -5  -9       70.50       93.41      7.57 o
  -2  -5  -9       70.50       87.66      8.33 o
  -2  -5 -10      150.29      123.67      8.10 o
  -2  -5 -10      150.29      129.97      8.58 o
  -2  -5 -11      261.81      233.45     10.83 o
  -2  -5 -11      261.81      238.97     10.25 o
  -2  -4  12      239.36      230.72     12.86 o
  -2  -4  12      239.36      234.04     10.51 o
  -2  -4  11        4.66       12.37      5.22 o
  -2  -4  11        4.66       31.07      4.76 o
  -2  -4  10      703.48      686.39     27.20 o
  -2  -4  10      703.48      704.25     30.74 o
  -2  -4  10      703.48      643.70     30.48 o
  -2  -4   9      420.50      372.19     17.59 o
  -2  -4   9      420.50      369.26     19.77 o
  -2  -4   8     1385.73     1299.48     53.39 o
  -2  -4   8     1385.73     1257.95     46.58 o
  -2  -4   7       81.92      132.56     10.80 o
   2   4  -7       82.43      161.59     15.21 o
   2   4  -6      132.39      128.60     13.16 o
  -2  -4   6      171.87      161.33     10.60 o
  -2  -4   4       73.15       68.56     10.92 o
  -2  -4   3        8.13       21.42      4.60 o
   2   4  -2     1748.48     1483.53     68.66 o
  -2  -4   2     1687.09     1470.61     77.48 o
  -2  -4   2     1687.09     1544.92     69.93 o
  -2  -4   1      207.16      217.95     13.68 o
  -2  -4  -2      180.95      190.48     12.98 o
  -2  -4  -3      521.75      510.90     26.80 o
   2   4   3      507.35      476.68     26.29 o
   2   4   4     1248.32     1293.49     61.67 o
  -2  -4  -4     1266.34     1311.96     62.46 o
  -2  -4  -5      164.05      130.35     13.21 o
   2   4   5      181.65      164.47     12.59 o
   2   4   6      561.02      499.43     27.87 o
   2   4   7        9.09       16.52      6.80 o
   2   4   8       81.61      101.13     11.57 o
   2   4   9        3.93       11.80      6.61 o
  -2  -4  -9        6.32       -0.81      4.09 o
  -2  -4  -9        6.32       -3.04      4.21 o
  -2  -4 -10      222.83      199.90     11.85 o
  -2  -4 -10      222.83      220.84     11.47 o
  -2  -4 -11       58.83       55.75      5.60 o
  -2  -4 -12      163.01      182.35      8.49 o
  -2  -3  12        8.72        5.74      4.19 o
  -2  -3  12        8.72        5.53      4.84 o
  -2  -3  11      419.00      417.72     22.11 o
  -2  -3  10      211.81      198.64     14.63 o
  -2  -3   9     1345.78     1345.39     57.07 o
  -2  -3   8      202.89      212.76     14.05 o
  -2  -3   7     1338.78     1211.21     50.46 o
  -2  -3   6      326.51      383.02     19.17 o
  -2  -3   5      335.75      357.49     24.75 o
   2   3  -5      373.40      400.80     22.17 o
  -2  -3   4       55.61       76.26     10.30 o
  -2  -3   3      586.73      603.31     33.62 o
  -2  -3   2     3754.42     3493.83    153.89 o
  -2  -3   2     3754.42     3438.54    171.33 o
  -2  -3   1      443.47      349.34     18.46 o
  -2  -3   1      443.47      353.51     20.32 o
  -2  -3   0       82.95       79.21      6.88 o
  -2  -3   0       82.95       68.71      6.16 o
  -2  -3  -1      580.55      493.73     24.54 o
  -2  -3  -1      580.55      485.01     27.82 o
  -2  -3  -2      474.73      584.98     29.26 o
  -2  -3  -3      648.76      606.86     30.59 o
  -2  -3  -4     2469.47     2208.58    101.62 o
   2   3   4     2410.16     2243.42    101.13 o
   2   3   5     1650.58     1638.23     76.08 o
   2   3   6       66.48      100.21     10.85 o
   2   3   7      604.23      541.42     30.75 o
   2   3   8      364.37      392.17     24.93 o
   2   3   9      103.17       84.69     12.12 o
  -2  -3 -10      381.69      388.29     19.41 o
  -2  -3 -10      381.69      392.44     17.01 o
  -2  -3 -11       25.00       39.24      5.75 o
  -2  -3 -12       25.16       33.18      4.55 o
   2   2 -12       14.64       34.76      6.20 o
  -2  -2  11      280.40      331.83     19.97 o
  -2  -2  10        6.02       11.90      6.22 o
  -2  -2   9      938.80     1080.57     47.35 o
  -2  -2   8       81.89      106.45      9.89 o
  -2  -2   7       73.14      101.13      9.13 o
   2   2  -6      297.33      397.12     24.19 o
   2   2  -4      781.03      945.85     46.45 o
   2   2  -3      368.83      336.16     19.30 o
  -2  -2   3      390.70      416.15     22.03 o
  -2  -2   2      867.18     1104.61     57.59 o
   2   2  -2      884.77     1160.66     53.37 o
   2   2  -1    11704.79    11203.96    522.93 o
  -2  -2   1    11780.88    11588.62    558.24 o
  -2  -2   1    11780.88    11656.29    415.36 o
  -2  -2  -1    11243.81    11440.09    576.53 o
  -2  -2  -2     4891.73     6248.34    286.86 o
  -2  -2  -3       97.43      210.71     13.33 o
  -2  -2  -4      535.37      634.09     33.47 o
  -2  -2  -4      535.37      629.17     31.97 o
  -2  -2  -5      755.04      683.13     36.19 o
  -2  -2  -5      755.04      666.92     34.35 o
   2   2   5      713.35      633.96     33.63 o
   2   2   6       10.22       45.24      7.52 o
  -2  -2  -6       10.07       55.63      8.88 o
   2   2   7      248.66      257.04     18.33 o
   2   2   8      701.18      671.35     37.30 o
   2   2   9      160.12      147.39     15.46 o
   2   2  10       35.37       55.55     11.56 o
  -2  -2 -10       32.01       42.23      8.33 o
  -2  -2 -10       32.01       36.56      6.44 o
  -2  -2 -11      142.28      211.96     13.69 o
  -2  -2 -12       17.86       21.81      6.70 o
   2   1 -13       46.45       44.59      8.57 o
  -2  -1  12        6.12       17.64      6.77 o
   2   1 -12        4.56       14.86      4.83 o
   2   1 -11      351.78      335.99     18.06 o
  -2  -1  11      361.53      381.53     21.59 o
   2   1 -10      243.19      247.85     15.47 o
  -2  -1  10      253.55      255.14     17.35 o
   2   1  -9      285.34      273.60     26.76 o
  -2  -1   9      275.38      254.50     16.58 o
  -2  -1   8      168.56      144.62     11.58 o
   2   1  -8      168.33      160.47     20.81 o
   2   1  -7      355.79      309.24     27.30 o
   2   1  -7      355.79      365.78     23.14 o
   2   1  -6      753.45      855.16     44.99 o
   2   1  -5     1983.06     2111.04    100.61 o
   2   1  -4      117.78       85.55      7.53 o
   2   1  -3     1886.91     1599.31     74.37 o
  -2  -1   3     1852.27     1560.45     58.70 o
   2   1  -2     1855.72     1642.19     75.13 o
  -2  -1   2     1866.05     1583.84     59.65 o
  -2  -1   1     4714.58     3931.73    147.69 o
  -2  -1   1     4714.58     4246.24    198.23 o
   2   1  -1     4648.53     4006.66    185.87 o
  -2  -1  -1     3644.28     3199.27    147.23 o
  -2  -1  -2      248.66      187.93     11.17 o
  -2  -1  -3      138.72      122.99      9.05 o
  -2  -1  -4     1749.67     1781.26     81.90 o
  -2  -1  -4     1749.67     1616.84     77.85 o
  -2  -1  -5     1474.71     1402.18     69.40 o
   2   1   6     1072.73     1017.95     50.99 o
  -2  -1  -6     1098.34     1070.20     54.45 o
  -2  -1  -7       16.03       10.56      6.20 o
   2   1   7        9.78       12.71      6.27 o
   2   1   8      206.35      171.22     16.14 o
   2   1   9      167.29      182.02     17.84 o
  -2  -1  -9      190.70      219.61     12.59 o
  -2  -1 -10      184.35      171.35     10.88 o
  -2  -1 -11       95.11      121.58     12.19 o
  -2  -1 -12      206.71      221.76     13.67 o
  -2  -1 -13      137.88      170.43     10.67 o
   2   0 -12        9.48       19.36      8.64 o
   2   0 -10      560.39      566.37     24.40 o
   2   0  -8     1531.06     1334.78     75.25 o
  -2   0   8     1479.25     1314.15     64.47 o
   2   0  -6      107.14      140.06     16.18 o
   2   0  -6      107.14      114.87     11.31 o
  -2   0   4      670.32      651.57     24.96 o
   2   0  -4      640.07      652.84     33.10 o
   2   0  -2    25475.78    35859.11   1632.22 o
  -2   0  -2     1599.06     1378.55     68.52 o
  -2   0  -2     1599.06     1387.94     65.13 o
  -2   0  -4     1459.24     1910.87     91.01 o
  -2   0  -4     1459.24     1905.87     96.11 o
  -2   0  -6     1302.44     1429.39     73.69 o
  -2   0  -6     1302.44     1462.39     78.65 o
   2   0   6     1380.53     1543.61     70.09 o
   2   0   8        1.98       -2.54      4.38 o
  -2   0 -10       72.48       98.94      9.34 o
   2   0  10       54.36       57.21      9.46 o
  -2   0 -12      106.70      140.41     12.46 o
   2  -1 -13       46.45       28.90      6.30 o
   2  -1 -12        4.56       13.76      7.83 o
   2  -1 -11      351.78      345.74     15.80 o
   2  -1 -11      351.78      359.81     20.03 o
  -2   1  11      361.53      368.17     25.43 o
   2  -1 -10      243.19      232.76     13.31 o
  -2   1  10      253.55      263.11     19.94 o
  -2   1   9      275.38      254.02     19.05 o
  -2   1   8      168.56      146.11     13.69 o
   2  -1  -7      355.79      344.06     23.65 o
  -2   1   7      403.01      389.58     22.14 o
   2  -1  -6      753.45      828.08     47.38 o
   2  -1  -6      753.45      844.92     43.20 o
  -2   1   6      762.30      767.76     39.68 o
   2  -1  -5     1983.06     2159.73    100.38 o
   2  -1  -5     1983.06     2037.02    105.95 o
   2  -1  -4      117.78      150.64     13.55 o
   2  -1  -4      117.78      119.12      9.74 o
   2  -1  -3     1886.91     1568.51     77.89 o
   2  -1  -3     1886.91     1561.09     73.68 o
   2  -1  -2     1855.72     1552.27     72.31 o
   2  -1  -1     4648.53     4354.84    220.74 o
   2  -1   0      239.93      196.23     11.45 o
   2  -1   1     3696.55     2925.70    141.13 o
  -2   1  -1     3644.28     2821.04    131.78 o
  -2   1  -2      248.66      163.37      9.49 o
  -2   1  -3      138.72      133.09      9.02 o
  -2   1  -4     1749.67     1637.88     78.44 o
  -2   1  -5     1474.71     1323.71     65.32 o
  -2   1  -6     1098.34      951.78     56.87 o
  -2   1  -6     1098.34     1047.56     52.24 o
  -2   1  -7       16.03        5.82      5.05 o
  -2   1  -7       16.03       14.46      9.14 o
   2  -1   7        9.78       10.70      4.79 o
  -2   1  -8      233.86      197.94     20.78 o
   2  -1   8      206.35      166.54     12.71 o
   2  -1   9      167.29      201.75     14.98 o
   2  -1  10      185.53      157.62     13.43 o
  -2   1 -10      184.35      159.68     12.61 o
  -2   1 -11       95.11      130.42     10.88 o
   2  -1  11       98.80      125.44     12.39 o
  -2   1 -12      206.71      226.27     11.97 o
   2  -2 -12       14.64       27.55      5.05 o
   2  -2 -12       14.64       23.99      6.75 o
   2  -2 -11      267.74      318.02     14.11 o
   2  -2 -11      267.74      290.43     17.37 o
  -2   2  10        6.02        1.56      6.99 o
  -2   2   9      938.80     1109.71     56.07 o
  -2   2   8       81.89      147.17     13.65 o
   2  -2  -7       73.51      101.23     10.78 o
  -2   2   7       73.14      100.10     10.66 o
   2  -2  -6      297.33      273.21     18.90 o
  -2   2   6      287.81      310.28     17.41 o
   2  -2  -4      781.03      874.68     43.76 o
   2  -2  -3      368.83      373.21     19.97 o
   2  -2  -2      884.77     1157.20     59.83 o
   2  -2  -2      884.77     1091.08     52.86 o
   2  -2  -1    11704.79    10886.29    549.77 o
   2  -2   0     7237.11     9521.16    463.62 o
   2  -2   1    11391.51    10478.40    510.37 o
   2  -2   2     4876.46     5710.59    208.20 o
   2  -2   2     4876.46     5694.58    279.55 o
  -2   2  -3       97.42      167.99     10.24 o
   2  -2   4      551.89      599.93     34.06 o
   2  -2   5      713.35      541.05     32.11 o
   2  -2   6       10.22       65.61     10.34 o
   2  -2   7      248.66      234.75     14.49 o
  -2   2  -7      261.52      234.18     23.35 o
   2  -2   8      701.18      622.65     29.45 o
  -2   2  -8      693.77      582.12     42.50 o
   2  -2   9      160.12      140.75     12.15 o
   2  -2  10       35.37       37.80      7.92 o
   2  -2  11      159.86      188.58     13.74 o
  -2   2 -12       17.86       14.32      5.00 o
   2  -3 -13      225.85      193.71      8.95 o
   2  -3 -12       11.52        2.59      3.54 o
   2  -3 -11      390.93      374.48     16.02 o
   2  -3 -10      209.72      201.46     11.18 o
   2  -3 -10      209.72      206.43     12.45 o
  -2   3  10      211.81      203.10     16.33 o
  -2   3   9     1345.78     1315.12     64.35 o
  -2   3   8      202.90      216.84     16.09 o
  -2   3   7     1338.78     1283.31     60.97 o
  -2   3   6      326.51      402.74     21.88 o
  -2   3   5      335.75      366.83     19.61 o
   2  -3  -5      373.40      385.27     22.65 o
   2  -3  -4       61.73       77.47      9.08 o
   2  -3  -3      526.01      509.26     25.61 o
   2  -3  -3      526.01      463.11     29.35 o
   2  -3  -2     3787.21     3445.79    177.76 o
   2  -3  -1      480.20      374.44     22.99 o
   2  -3   0       89.00       90.82      8.82 o
   2  -3   1      560.90      462.87     26.51 o
   2  -3   2      446.33      625.82     34.76 o
   2  -3   3      657.40      645.35     36.58 o
   2  -3   4     2410.16     2221.28    112.07 o
  -2   3  -4     2469.48     2137.98     98.66 o
  -2   3  -5     1613.04     1652.30     75.91 o
   2  -3   5     1650.58     1582.11     86.00 o
  -2   3  -6       79.46      107.75     11.19 o
   2  -3   6       66.48       86.29      8.38 o
   2  -3   7      604.23      509.25     24.78 o
   2  -3   8      364.37      391.55     20.92 o
   2  -3   8      364.37      378.84     18.40 o
   2  -3   9      103.17       84.88      9.68 o
   2  -3   9      103.17      100.88      9.49 o
   2  -3  10      392.61      381.19     21.28 o
   2  -3  10      392.61      417.42     19.29 o
   2  -3  11       18.06       25.42      5.27 o
   2  -3  12       25.41       31.96      4.72 o
  -2   3 -12       25.16       33.83      5.87 o
   2  -4 -12      237.61      232.35     10.58 o
   2  -4 -11        4.20       12.78      4.76 o
   2  -4 -11        4.20       22.14      4.45 o
   2  -4 -10      659.12      613.79     24.83 o
   2  -4 -10      659.12      646.25     23.60 o
   2  -4  -9      411.62      338.67     16.19 o
  -2   4   9      420.50      327.89     20.62 o
  -2   4   8     1385.73     1250.91     60.03 o
  -2   4   7       81.92      140.89     11.86 o
  -2   4   6      171.87      170.66     12.04 o
   2  -4  -5       64.12      100.71     11.98 o
   2  -4  -4       65.29       52.07      5.41 o
   2  -4  -4       65.29       47.04      8.45 o
   2  -4  -3        6.27       12.49      4.95 o
   2  -4  -2     1748.48     1568.21     85.02 o
   2  -4  -1      200.40      222.87     16.73 o
   2  -4   0      167.26      160.39     13.34 o
   2  -4   1      632.78      517.28     30.57 o
   2  -4   2      140.21      147.42     13.45 o
  -2   4  -2      180.95      178.15     11.01 o
   2  -4   3      507.36      465.53     29.90 o
  -2   4  -3      521.75      497.87     25.45 o
  -2   4  -4     1266.35     1388.37     65.51 o
  -2   4  -5      164.05      149.03     12.63 o
  -2   4  -6      561.26      470.48     27.68 o
  -2   4  -7        8.58       16.06      7.76 o
   2  -4   7        9.09       15.73      4.19 o
   2  -4   8       81.61       91.19      8.10 o
   2  -4   8       81.61      127.07     11.43 o
   2  -4   9        3.93        0.43      5.60 o
   2  -4   9        3.93        1.46      3.66 o
   2  -4  10      200.45      191.51     13.21 o
   2  -4  10      200.45      203.69     10.82 o
   2  -4  11       54.63       54.51      4.96 o
   2  -4  12      171.05      191.46     11.32 o
   2  -5 -11       20.00       29.11      4.45 o
   2  -5 -11       20.00       31.38      4.74 o
   2  -5 -10        6.29       15.10      4.57 o
   2  -5 -10        6.29       25.80      5.12 o
   2  -5  -9      445.89      423.59     17.64 o
   2  -5  -9      445.89      413.50     18.41 o
   2  -5  -8      135.49      131.06      9.75 o
   2  -5  -8      135.49      128.02      9.32 o
   2  -5  -6      128.45       94.99     13.08 o
   2  -5  -5      206.75      186.44     16.45 o
   2  -5  -4       17.79       22.69      7.18 o
   2  -5  -4       17.79        8.67      4.12 o
   2  -5  -3      591.95      499.54     20.93 o
   2  -5  -3      591.95      488.44     28.27 o
   2  -5  -2      430.65      465.15     19.60 o
   2  -5  -1      148.24      162.15      9.80 o
   2  -5   0      110.73       88.04      7.19 o
   2  -5   1      119.93      109.33      8.34 o
  -2   5  -1      119.79      127.52      9.30 o
  -2   5  -2      401.17      326.02     18.63 o
  -2   5  -3       26.06       44.43      6.87 o
  -2   5  -4       87.35      100.66     10.47 o
  -2   5  -5       50.80       56.18      9.08 o
  -2   5  -6       45.45       67.26     10.80 o
   2  -5   7       42.18       52.15      8.55 o
   2  -5   8      497.79      491.21     24.12 o
   2  -5   8      497.79      502.92     23.23 o
   2  -5   9       68.34       80.95      9.01 o
   2  -5   9       68.34       83.18      9.05 o
   2  -5  10      147.26      128.92      9.73 o
   2  -5  10      147.26      149.31     10.16 o
   2  -5  11      261.22      256.88     12.87 o
   2  -6 -10       76.18       74.69      6.42 o
   2  -6 -10       76.18       88.56      6.54 o
   2  -6  -9       62.53       66.48      6.90 o
   2  -6  -8      257.56      294.47     14.42 o
   2  -6  -7      157.29      133.70      9.83 o
   2  -6  -6      877.90      776.44     30.16 o
   2  -6  -6      877.90      738.85     28.76 o
   2  -6  -5       97.53      156.46     15.98 o
   2  -6  -5       97.53      146.90     11.38 o
   2  -6  -4       46.23       37.52      9.34 o
   2  -6  -4       46.23       25.79      6.03 o
   2  -6  -3        2.93       47.22      9.10 o
   2  -6  -3        2.93       40.19      6.03 o
   2  -6  -2      171.53      148.11     11.65 o
   2  -6  -2      171.53      139.67     14.00 o
   2  -6  -2      171.53      156.41     10.43 o
   2  -6  -1      150.52      145.66     10.07 o
   2  -6  -1      150.52      161.48     11.82 o
   2  -6   0      601.00      724.53     33.83 o
   2  -6   0      601.00      768.56     30.43 o
   2  -6   1      110.85      115.39     10.73 o
   2  -6   5      151.90      139.35     12.18 o
   2  -6   6       95.39       86.67      8.53 o
  -2   6  -6       99.28      102.56     13.92 o
   2  -6   6       95.39      114.22     10.78 o
   2  -6   7      167.71      135.11      9.85 o
   2  -6   7      167.71      151.12     11.41 o
   2  -6   8      139.43      128.80      9.99 o
   2  -6   8      139.43      127.00      9.18 o
   2  -6   9       23.98       44.55      5.79 o
   2  -6   9       23.98       41.13      5.96 o
   2  -6  10      277.19      227.95     12.06 o
   2  -6  10      277.19      251.56     11.12 o
   2  -7  -9       64.61       63.28      5.56 o
   2  -7  -8      251.78      302.73     13.58 o
   2  -7  -7      299.19      292.50     13.95 o
   2  -7  -6       99.71       84.18      8.48 o
   2  -7  -5       40.86       50.28      7.18 o
   2  -7  -4       51.46       51.10      7.45 o
   2  -7  -3      268.19      338.32     16.34 o
   2  -7  -3      268.19      302.95     16.36 o
   2  -7  -3      268.19      321.64     23.18 o
   2  -7  -2     1232.67     1173.97     42.10 o
   2  -7  -2     1232.67     1058.76     58.22 o
   2  -7  -2     1232.67     1178.16     49.29 o
   2  -7  -2     1232.67     1177.43     44.47 o
   2  -7  -1      301.69      228.38     13.20 o
   2  -7  -1      301.69      208.84     18.29 o
   2  -7  -1      301.69      246.76     15.51 o
   2  -7   0      828.27      792.00     35.41 o
   2  -7   0      828.27      733.75     29.67 o
   2  -7   1      606.15      587.66     24.19 o
   2  -7   1      606.15      570.76     27.94 o
   2  -7   2       73.75      125.84     11.93 o
  -2   7  -3       23.71       52.16      9.36 o
   2  -7   3       18.93       39.79      7.73 o
   2  -7   4      111.13      113.78     11.21 o
  -2   7  -4      118.87      112.62     13.59 o
   2  -7   5      318.43      340.24     18.99 o
   2  -7   6      174.36      288.58     16.49 o
   2  -7   7      195.82      196.89     12.33 o
   2  -7   8       18.53       18.60      4.45 o
   2  -8  -6       44.82       49.62      6.13 o
   2  -8  -5      139.14      113.66      8.84 o
   2  -8  -4      122.04      142.87      9.94 o
   2  -8  -3      127.49      135.85     10.09 o
   2  -8  -2      297.42      295.73     17.11 o
   2  -8  -2      297.42      304.13     15.05 o
   2  -8  -1      121.94      124.67      9.90 o
   2  -8   0      170.93      143.69     10.67 o
   2  -8   1      176.52      199.68     11.99 o
   2  -8   2      126.55      129.23     11.53 o
   2  -8   3       36.59       41.83      7.59 o
   2  -8   4      153.04      164.85     12.08 o
   2  -8   5       32.55       24.11      6.08 o
   2  -8   6      231.62      234.45     13.17 o
   2  -9  -2      146.20      124.61      8.49 o
   2  -9  -1       70.34      104.10      8.24 o
   2  -9   0      167.21      151.20      9.47 o
  -3  -9   1      152.46      153.94      9.54 o
  -3  -9   0       39.41       43.60      6.37 o
  -3  -9  -1      105.02       94.96      7.93 o
  -3  -8   3      128.32      154.76     10.40 o
  -3  -8   2      224.72      203.57     12.23 o
  -3  -8   1       81.10       88.46      8.74 o
  -3  -8   1       81.10       80.60      9.51 o
  -3  -8   0       82.23      120.60      9.89 o
  -3  -8   0       82.23       93.49     10.28 o
  -3  -8  -1       22.99       22.65      5.79 o
  -3  -8  -1       22.99       23.60      6.20 o
  -3  -8  -2      491.75      472.76     23.90 o
  -3  -8  -2      491.75      468.62     20.37 o
  -3  -8  -3      215.37      190.75     13.05 o
  -3  -8  -3      215.37      173.41     11.30 o
  -3  -8  -4      115.69      103.92      9.99 o
  -3  -7   9       37.59       36.30      5.36 o
  -3  -7   8      205.90      193.88     12.02 o
  -3  -7   7       57.41       90.79      9.29 o
  -3  -7   6       34.76       47.74      8.12 o
   3   7  -4      532.90      476.18     29.30 o
   3   7  -3       91.62      140.23     13.97 o
  -3  -7   3      105.95      151.56     10.47 o
   3   7  -2      141.78      148.06     14.64 o
  -3  -7   2      138.28      145.68     10.57 o
  -3  -7   2      138.28      155.01     12.56 o
  -3  -7   1       70.43       68.02      8.02 o
  -3  -7   1       70.43       65.96      9.10 o
   3   7  -1       63.28       59.80     10.27 o
  -3  -7   0      475.90      525.79     26.90 o
  -3  -7   0      475.90      563.56     23.15 o
  -3  -7  -1       94.00      127.75     10.16 o
  -3  -7  -1       94.00      120.21     11.07 o
  -3  -7  -1       94.00      127.03     14.97 o
  -3  -7  -2      187.11      165.07     13.35 o
  -3  -7  -2      187.11      194.20     18.13 o
  -3  -7  -2      187.11      204.44     12.13 o
  -3  -7  -3       45.57       48.08      6.90 o
  -3  -7  -3       45.57       42.33      7.69 o
  -3  -7  -4      143.23      136.13     11.55 o
  -3  -7  -5      127.94      132.04     11.41 o
  -3  -7  -6       76.00      118.90      9.03 o
  -3  -7  -6       76.00      114.27     10.80 o
  -3  -7  -7      261.62      218.20     11.30 o
  -3  -7  -8      209.86      193.69      9.76 o
  -3  -6  10      135.03      118.17      8.89 o
  -3  -6  10      135.03      121.79      8.41 o
  -3  -6   9      167.40      178.46     12.13 o
  -3  -6   9      167.40      188.80     11.53 o
  -3  -6   8       86.69      106.00     10.76 o
  -3  -6   8       86.69      102.91      9.10 o
   3   6  -7      309.71      282.64     21.80 o
  -3  -6   7      305.42      285.49     17.47 o
  -3  -6   7      305.42      278.45     15.19 o
   3   6  -6      262.40      385.85     24.93 o
  -3  -6   6      260.54      343.31     20.27 o
   3   6  -5      850.80      725.82     39.61 o
   3   6  -4      943.57      808.94     42.28 o
   3   6  -3      432.54      389.30     23.58 o
  -3  -6   3      395.00      383.13     21.09 o
   3   6  -2      631.71      640.27     33.64 o
  -3  -6   2      625.36      611.62     29.76 o
  -3  -6   1      174.82      172.48     13.31 o
   3   6  -1      191.61      227.47     15.63 o
  -3  -6   0       59.84       68.97      8.74 o
   3   6   0       72.58       87.40     10.80 o
  -3  -6  -1      258.11      246.95     14.92 o
   3   6   1      233.01      206.23     16.22 o
  -3  -6  -2      166.07      123.39     12.95 o
  -3  -6  -3      158.84      168.73     11.46 o
  -3  -6  -3      158.84      181.91     16.18 o
  -3  -6  -6      178.76      210.92     12.47 o
  -3  -6  -6      178.76      239.67     13.31 o
  -3  -6  -7      163.07      150.23     10.14 o
  -3  -6  -7      163.07      147.11     10.74 o
  -3  -6  -8      114.47      160.88      9.97 o
  -3  -6  -8      114.47      202.64     11.00 o
  -3  -6  -9       69.37       72.55      6.59 o
  -3  -6  -9       69.37       72.36      6.25 o
  -3  -6 -10      185.62      176.02      8.23 o
  -3  -6 -10      185.62      176.86      8.95 o
  -3  -5  11      307.99      323.30     16.55 o
  -3  -5  11      307.99      333.87     16.45 o
  -3  -5  10      244.89      260.38     14.99 o
  -3  -5  10      244.89      238.31     11.23 o
  -3  -5  10      244.89      247.41     14.90 o
  -3  -5   9      139.89      118.75      8.46 o
  -3  -5   9      139.89      140.56     11.74 o
  -3  -5   9      139.89      141.97     12.05 o
  -3  -5   8      895.51      868.30     37.99 o
  -3  -5   8      895.51      882.68     32.12 o
  -3  -5   8      895.51      854.16     36.20 o
  -3  -5   7      100.64       94.39     10.88 o
   3   5  -7      113.53      123.82     14.54 o
  -3  -5   7      100.64       93.74      7.62 o
  -3  -5   6      884.89     1026.89     56.21 o
   3   5  -6      966.53     1169.95     56.28 o
   3   5  -5      283.68      330.01     21.34 o
  -3  -5   5      262.56      325.43     21.81 o
   3   5  -4      219.03      220.97     16.24 o
  -3  -5   4      249.02      255.04     17.28 o
   3   5  -3      177.44      152.07     11.94 o
  -3  -5   3      155.29      135.52     11.89 o
   3   5  -2      487.15      459.18     24.85 o
   3   5  -1      105.43      106.89      9.70 o
   3   5   0     1076.63     1186.48     56.15 o
   3   5   1       73.97       79.09      8.96 o
   3   5   2      298.26      216.15     15.77 o
  -3  -5  -2      295.61      247.77     16.45 o
   3   5   3       33.85       54.78      8.76 o
  -3  -5  -3       24.15       51.04      9.55 o
   3   5   4      250.62      252.94     18.28 o
  -3  -5  -4      258.08      284.30     19.20 o
   3   5   5       51.65       59.87      8.69 o
   3   5   6      131.55      118.98     12.05 o
   3   5   7      179.25      148.93     13.95 o
  -3  -5  -7      187.22      181.86     11.44 o
  -3  -5  -8       92.85      109.16      8.46 o
  -3  -5  -8       92.85       97.59      8.91 o
  -3  -5  -9       69.92       72.00      7.52 o
  -3  -5  -9       69.92       72.02      6.95 o
  -3  -5 -10       79.59       80.08      7.07 o
  -3  -5 -10       79.59       73.88      6.35 o
  -3  -5 -11       48.48       48.74      4.55 o
  -3  -4  12       17.14       20.18      5.29 o
  -3  -4  12       17.14       17.19      3.71 o
  -3  -4  11       17.23       20.49      4.79 o
  -3  -4  11       17.23       27.48      6.20 o
  -3  -4  10      349.55      330.49     16.11 o
  -3  -4  10      349.55      339.71     18.54 o
  -3  -4   9       25.63       31.60      6.54 o
  -3  -4   8       74.74       72.76      7.90 o
  -3  -4   8       74.74       79.92      8.69 o
  -3  -4   7      579.70      478.25     23.20 o
   3   4  -6      159.33      141.58     13.50 o
  -3  -4   6      173.64      153.66     10.36 o
   3   4  -5      646.54      651.13     34.58 o
   3   4  -4     1397.57     1374.99     66.14 o
  -3  -4   4     1419.33     1432.61     66.72 o
   3   4  -3      318.76      381.10     20.97 o
  -3  -4   3      317.00      363.15     21.29 o
  -3  -4   2     1113.42     1071.06     49.52 o
   3   4  -2     1090.47      980.34     48.07 o
  -3  -4   1      470.77      463.09     24.32 o
   3   4  -1      467.59      446.36     23.28 o
  -3  -4   0      436.16      494.39     25.92 o
   3   4   1      234.89      232.17     14.35 o
  -3  -4  -2       68.90       81.11      8.62 o
   3   4   2       74.94       67.05      7.67 o
   3   4   3       44.68       47.41      7.66 o
  -3  -4  -3       37.24       35.22      7.45 o
  -3  -4  -4      239.56      253.40     17.64 o
   3   4   4      246.69      256.03     17.37 o
   3   4   5      194.18      245.43     16.93 o
   3   4   6       24.19       37.27      8.31 o
   3   4   7      153.32      118.17     12.85 o
   3   4   8       22.37       21.95      7.66 o
  -3  -4  -8       34.09       29.35      5.96 o
  -3  -4  -9      117.41      108.35      8.87 o
  -3  -4  -9      117.41      118.82      9.75 o
  -3  -4 -10      617.48      517.30     21.55 o
  -3  -4 -10      617.48      540.22     20.13 o
  -3  -4 -11      179.04      188.73      9.54 o
   3   3 -12      103.52      129.96     10.09 o
  -3  -3  12      103.95      120.68      9.22 o
  -3  -3  11       26.79       69.38      9.00 o
  -3  -3  10      219.56      248.54     16.36 o
  -3  -3   9       20.58       24.25      6.58 o
  -3  -3   8      236.46      297.11     17.32 o
  -3  -3   7       62.87       66.68      7.69 o
   3   3  -6      527.87      608.48     32.57 o
  -3  -3   6      588.82      603.99     36.59 o
  -3  -3   6      588.82      568.48     26.83 o
  -3  -3   5      222.72      306.64     21.26 o
  -3  -3   4      780.72     1024.19     54.95 o
  -3  -3   3      927.43      908.58     48.13 o
  -3  -3   2      222.59      263.42     16.81 o
  -3  -3   2      222.59      294.06     16.04 o
  -3  -3   1     1417.93     1389.89     69.82 o
  -3  -3   1     1417.93     1372.45     63.51 o
  -3  -3   0     1524.66     1653.88     75.23 o
  -3  -3  -1     2755.44     2408.55    108.20 o
  -3  -3  -2     1768.62     2208.24    100.06 o
  -3  -3  -4      152.70      168.16     13.33 o
   3   3   4      175.83      193.46     14.10 o
   3   3   5      725.44      665.90     34.52 o
   3   3   6      525.35      532.03     29.91 o
   3   3   7      217.55      297.10     20.58 o
   3   3   8      263.51      218.27     17.80 o
   3   3   9      167.17      176.21     16.64 o
  -3  -3 -10        4.54        4.36      6.97 o
  -3  -3 -10        4.54       11.03      4.72 o
  -3  -3 -11      340.78      317.07     13.71 o
  -3  -3 -12      117.28      111.52      7.00 o
   3   2 -13      486.98      423.30     17.64 o
   3   2 -12       16.99       12.71      5.10 o
   3   2 -11      514.82      480.37     22.68 o
  -3  -2  11      529.47      463.21     25.21 o
  -3  -2  10      162.71      175.13     13.83 o
  -3  -2   9     1319.04     1199.79     51.81 o
  -3  -2   8       45.93       67.76      8.43 o
  -3  -2   7     1344.08     1165.38     49.09 o
   3   2  -6       95.59       83.86      9.54 o
   3   2  -5     4034.06     4302.70    200.39 o
   3   2  -4     1224.52     1186.64     57.62 o
  -3  -2   3      215.95      177.39     12.52 o
  -3  -2   3      215.95      162.66      9.49 o
   3   2  -3      233.12      199.24     11.39 o
  -3  -2   2      438.21      349.29     15.28 o
  -3  -2   2      438.21      353.56     19.65 o
   3   2  -2      449.58      343.09     17.96 o
  -3  -2   1     2433.80     1918.02     87.08 o
   3   2  -1     2399.55     1634.83     81.54 o
  -3  -2   1     2433.80     1724.02     65.50 o
  -3  -2   0     1051.67     1328.13     68.98 o
  -3  -2   0     1051.67     1361.65     50.31 o
  -3  -2  -1     4226.11     3549.55    136.75 o
  -3  -2  -1     4226.11     3965.15    190.63 o
  -3  -2  -2     2314.88     1994.92     90.15 o
  -3  -2  -3     2797.49     2931.81    135.06 o
  -3  -2  -3     2797.49     3099.97    141.40 o
  -3  -2  -4      514.96      682.17     35.60 o
  -3  -2  -4      514.96      641.85     33.67 o
  -3  -2  -5      775.53      834.52     44.11 o
   3   2   5      803.16      804.13     41.13 o
  -3  -2  -5      775.53      823.17     41.77 o
   3   2   6      369.65      411.00     24.15 o
  -3  -2  -6      357.01      394.89     26.05 o
   3   2   7      262.67      263.88     19.37 o
   3   2   8      548.83      515.71     30.85 o
  -3  -2  -9      211.26      197.58     10.82 o
   3   2   9      224.91      215.88     18.68 o
   3   2  10      242.23      233.82     20.25 o
  -3  -2 -10      241.93      221.99     14.80 o
  -3  -2 -11      292.63      282.05     16.23 o
  -3  -2 -12       68.46       70.04      7.78 o
   3   1 -13       40.37       18.15      7.90 o
  -3  -1  12       31.94       29.64      7.61 o
   3   1 -12       23.61       42.85      6.20 o
   3   1 -11      230.31      239.04     14.27 o
  -3  -1  11      227.21      233.18     16.81 o
   3   1 -10      241.53      242.24     15.54 o
  -3  -1  10      242.34      265.43     17.54 o
   3   1  -9      101.61      136.25     20.89 o
  -3  -1   9       99.94      149.97     12.07 o
   3   1  -8      875.75      702.92     47.21 o
  -3  -1   8      860.56      719.18     32.89 o
   3   1  -7       75.85      112.23     11.74 o
   3   1  -6      308.39      339.19     21.10 o
   3   1  -5       12.79       27.24      5.39 o
   3   1  -4      803.53      792.47     39.04 o
  -3  -1   4      823.09      770.95     30.46 o
   3   1  -3      213.43      244.51     13.42 o
  -3  -1   3      193.45      214.03     10.43 o
   3   1  -2       50.07       55.55      5.01 o
  -3  -1   1     4087.43     3322.81    162.79 o
   3   1  -1     4106.59     3362.09    153.60 o
  -3  -1   0     2645.51     3149.79    159.47 o
  -3  -1  -2     1976.23     1560.78     73.91 o
  -3  -1  -3      375.68      383.73     20.70 o
  -3  -1  -3      375.68      351.35     19.61 o
  -3  -1  -4     2703.07     3589.26    169.29 o
  -3  -1  -4     2703.07     3640.76    161.70 o
  -3  -1  -5      841.22      776.31     41.32 o
   3   1   6       11.32       45.12      7.80 o
  -3  -1  -6       16.78       41.77      8.09 o
   3   1   7       92.16       90.37     11.28 o
   3   1   8      447.55      493.52     30.34 o
  -3  -1  -9     1433.61     1371.01     49.97 o
   3   1   9     1437.99     1381.04     69.79 o
  -3  -1 -10       53.33       70.88      7.18 o
  -3  -1 -10       53.33       78.40     11.09 o
  -3  -1 -11      599.71      624.78     28.19 o
  -3  -1 -12       24.00       37.92      7.59 o
  -3  -1 -13       92.15       82.38      7.16 o
   3   0 -14      119.30      147.74      9.04 o
   3   0 -12      171.97      156.60     13.74 o
   3   0 -10      196.44      309.13     16.07 o
   3   0  -8      151.62      164.26     20.35 o
  -3   0   8      159.95      175.13     14.38 o
   3   0  -6       13.69       31.67      6.97 o
   3   0  -6       13.69       12.14      8.07 o
   3   0  -4      946.30      723.43     36.37 o
   3   0  -2    14924.07    16807.34    766.14 o
   3   0   0     2832.85     3827.35    190.24 o
   3   0   0     2832.85     3688.65    183.32 o
  -3   0  -2     2134.67     1730.90     83.15 o
  -3   0  -2     2134.67     1651.51     79.43 o
  -3   0  -4      641.11      582.62     35.12 o
  -3   0  -4      641.11      636.64     32.32 o
  -3   0  -6      582.58      583.29     36.14 o
  -3   0  -6      582.58      568.18     32.92 o
   3   0   8      705.97      546.38     27.09 o
  -3   0 -10      408.65      295.27     16.29 o
   3   0  10      462.69      323.93     19.35 o
  -3   0 -12      213.74      240.14     15.21 o
   3  -1 -13       40.37       32.30      6.80 o
   3  -1 -12       23.61       36.94      5.43 o
   3  -1 -12       23.61       35.57      8.45 o
   3  -1 -11      230.31      245.23     12.64 o
  -3   1  11      227.21      228.91     19.50 o
   3  -1 -11      230.31      221.12     15.73 o
   3  -1 -10      241.53      244.39     13.46 o
  -3   1  10      242.34      269.20     20.17 o
  -3   1   9       99.94      129.95     13.46 o
  -3   1   8      860.56      808.48     41.80 o
   3  -1  -7       75.86      108.66     12.74 o
  -3   1   7       81.65      102.65     10.85 o
   3  -1  -6      308.39      331.24     19.87 o
   3  -1  -6      308.39      347.94     24.05 o
  -3   1   6      246.86      253.58     17.45 o
   3  -1  -5       12.79       24.94      5.41 o
   3  -1  -4      803.53      965.66     49.28 o
   3  -1  -4      803.53      887.97     45.37 o
   3  -1  -3      213.43      183.30     11.20 o
   3  -1  -2       50.07       51.74      4.77 o
   3  -1  -1     4106.60     3576.15    178.81 o
   3  -1  -1     4106.60     3454.44    161.12 o
   3  -1   0     2654.11     3191.36    114.79 o
   3  -1   0     2654.11     3071.78    153.22 o
   3  -1   1     3252.60     3299.59    161.76 o
   3  -1   2     2010.60     1453.30     71.94 o
  -3   1  -2     1976.23     1412.02     67.40 o
  -3   1  -3      375.68      330.84     18.19 o
  -3   1  -4     2703.07     3330.22    155.61 o
  -3   1  -5      841.22      730.71     36.94 o
  -3   1  -5      841.22      643.67     40.59 o
  -3   1  -6       16.78       38.33      7.16 o
  -3   1  -6       16.78       37.80     10.37 o
   3  -1   7       92.16       81.60      8.74 o
  -3   1  -7      118.60      128.21     16.77 o
  -3   1  -8      436.21      409.07     32.43 o
   3  -1   8      447.55      462.63     23.51 o
   3  -1   9     1437.99     1383.78     58.99 o
   3  -1  10       61.05       68.73      9.96 o
  -3   1 -10       53.33       57.33      9.03 o
   3  -1  11      629.25      594.33     30.12 o
  -3   1 -11      599.71      618.72     26.29 o
  -3   1 -12       24.00       31.98      5.03 o
  -3   1 -13       92.15       82.70      8.51 o
   3  -2 -13      486.98      396.09     15.09 o
   3  -2 -12       16.99       17.36      6.58 o
   3  -2 -12       16.99       19.99      4.67 o
   3  -2 -11      514.82      476.04     22.82 o
   3  -2 -11      514.82      462.60     18.90 o
  -3   2  10      162.71      165.73     15.29 o
  -3   2   9     1319.04     1207.89     59.96 o
  -3   2   8       45.93       74.45      9.77 o
   3  -2  -7     1408.13     1116.50     61.81 o
  -3   2   7     1344.08     1282.61     57.81 o
   3  -2  -6       95.59       89.11      9.68 o
  -3   2   6       93.62       91.60      8.84 o
   3  -2  -5     4034.05     4540.53    211.45 o
   3  -2  -4     1224.52     1351.38     65.20 o
   3  -2  -3      233.12      183.95     11.32 o
   3  -2  -2      449.58      354.03     21.73 o
   3  -2  -2      449.58      357.09     18.13 o
   3  -2  -1     2399.55     1664.61     86.80 o
   3  -2  -1     2399.55     1662.77     76.77 o
   3  -2   0     1036.97     1358.30     68.59 o
   3  -2   1     4303.09     4037.44    198.53 o
   3  -2   2     2297.95     1798.36     91.35 o
   3  -2   2     2297.95     1828.42     68.13 o
   3  -2   3     2953.11     2995.43    149.41 o
   3  -2   4      524.70      549.02     31.70 o
   3  -2   5      803.16      707.40     40.72 o
  -3   2  -5      775.53      721.15     36.24 o
   3  -2   6      369.65      363.23     18.62 o
  -3   2  -7      252.23      243.10     23.40 o
   3  -2   7      262.67      213.34     14.35 o
   3  -2   8      548.83      491.85     24.59 o
  -3   2  -8      537.56      440.16     35.51 o
   3  -2   9      224.91      189.50     13.96 o
   3  -2  10      242.24      231.44     15.71 o
   3  -2  11      302.49      240.07     15.63 o
  -3   2 -12       68.46       72.62      7.11 o
   3  -2  12       68.29       57.56      6.49 o
   3  -3 -13       66.11       59.60      5.17 o
   3  -3 -12      103.52      120.16      7.93 o
   3  -3 -11       25.63       53.63      6.01 o
  -3   3  10      219.56      226.50     17.10 o
   3  -3 -10      224.18      239.82     13.22 o
   3  -3 -10      224.18      223.41     12.09 o
  -3   3   9       20.58       33.71      7.76 o
  -3   3   8      236.46      322.05     20.58 o
  -3   3   7       62.87       86.43      9.24 o
  -3   3   6      588.82      678.42     33.51 o
   3  -3  -5      236.67      358.48     21.07 o
  -3   3   5      222.72      330.37     17.97 o
   3  -3  -4      789.03     1013.66     49.08 o
   3  -3  -3      884.56      864.60     47.93 o
   3  -3  -3      884.56      826.53     40.88 o
   3  -3  -2      193.15      249.33     17.23 o
   3  -3  -1     1348.99     1273.39     68.50 o
   3  -3   0     1530.94     1705.73     90.26 o
   3  -3   1     2849.87     2465.49    123.66 o
   3  -3   2     1861.51     2138.67    108.16 o
   3  -3   4      175.83      179.45     14.68 o
  -3   3  -4      152.70      164.46     12.35 o
  -3   3  -5      752.42      690.15     35.69 o
  -3   3  -6      489.83      469.58     27.52 o
   3  -3   6      525.35      471.05     22.62 o
   3  -3   7      217.55      276.28     16.05 o
   3  -3   8      263.51      214.67     12.79 o
   3  -3   8      263.51      214.46     14.18 o
   3  -3   9      167.17      185.25     12.03 o
   3  -3   9      167.17      167.97     12.87 o
   3  -3  10        2.60        7.47      4.62 o
   3  -3  10        2.60        8.28      5.72 o
   3  -3  11      330.38      306.56     14.79 o
   3  -3  12      112.70      106.91      6.76 o
   3  -4 -12       17.77       22.24      4.19 o
   3  -4 -11       19.66       20.11      4.52 o
   3  -4 -11       19.66       37.44      5.82 o
   3  -4 -10      346.19      307.74     14.43 o
   3  -4 -10      346.19      331.66     15.54 o
  -3   4   8       74.74       71.76      9.05 o
  -3   4   7      579.70      504.15     26.72 o
   3  -4  -5      646.54      635.37     34.73 o
   3  -4  -5      646.54      626.79     25.23 o
   3  -4  -4     1397.57     1373.34     50.00 o
   3  -4  -4     1397.57     1414.03     66.68 o
   3  -4  -3      318.76      394.22     21.45 o
   3  -4  -3      318.76      301.32     23.76 o
   3  -4  -3      318.76      373.94     15.59 o
   3  -4  -2     1090.47      969.02     55.28 o
   3  -4  -1      467.59      426.02     27.47 o
   3  -4   0      451.64      455.61     28.79 o
   3  -4   1      234.89      204.03     15.51 o
  -3   4  -2       68.90       89.32      8.05 o
   3  -4   2       74.94       82.46      6.78 o
   3  -4   2       74.94       95.70     10.37 o
  -3   4  -3       37.24       36.08      5.96 o
   3  -4   3       44.68       43.03      9.39 o
  -3   4  -4      239.56      250.32     16.51 o
  -3   4  -5      212.21      247.92     17.51 o
  -3   4  -6       28.34       39.31      8.33 o
   3  -4   7      153.32      121.91      8.92 o
  -3   4  -7      166.55      133.74     14.36 o
   3  -4   8       22.37       26.19      5.17 o
   3  -4   8       22.37       28.54      7.56 o
   3  -4   9      104.77      114.93     11.04 o
   3  -4   9      104.77      101.41      8.24 o
   3  -4  10      586.35      538.39     21.38 o
   3  -5 -12      117.74      164.95      7.81 o
   3  -5 -11      293.65      307.31     13.57 o
   3  -5 -11      293.65      307.76     13.04 o
   3  -5 -10      234.11      222.84     11.56 o
   3  -5 -10      234.11      220.46     11.83 o
   3  -5  -9      135.13      116.59      8.87 o
   3  -5  -9      135.13      113.28      9.13 o
   3  -5  -8      909.84      806.67     29.42 o
   3  -5  -8      909.84      750.34     27.93 o
   3  -5  -6      966.53     1031.64     39.49 o
   3  -5  -6      966.53     1110.94     55.75 o
   3  -5  -5      283.68      322.00     22.44 o
   3  -5  -4      219.03      182.74     11.30 o
   3  -5  -4      219.03      222.58     16.43 o
   3  -5  -3      177.44      140.80     13.14 o
   3  -5  -3      177.44      149.19      9.57 o
   3  -5  -2      487.15      465.75     20.02 o
   3  -5  -2      487.15      475.13     27.09 o
   3  -5  -1      105.43       99.01      7.57 o
   3  -5   0     1076.63     1188.61     43.70 o
  -3   5  -1       66.08       62.66      6.95 o
   3  -5   1       73.97       62.42      6.47 o
  -3   5  -2      295.61      275.35     17.02 o
  -3   5  -3       24.15       44.50      7.30 o
  -3   5  -4      258.08      275.82     18.31 o
  -3   5  -5       39.76       52.08      9.10 o
  -3   5  -6      113.04      107.84     12.87 o
   3  -5   7      179.25      202.05     13.79 o
  -3   5  -7      187.23      163.20     16.71 o
   3  -5   8      104.03      123.05     11.02 o
   3  -5   8      104.03      123.67     10.66 o
   3  -5   9       58.16       51.27      7.33 o
   3  -5   9       58.16       54.60      7.57 o
   3  -5  10       79.85       84.44      7.57 o
   3  -5  10       79.85       81.25      8.00 o
   3  -5  11       46.46       60.78      6.20 o
   3  -6 -11       87.55      104.74      6.49 o
   3  -6 -10      143.15      138.39      8.22 o
   3  -6  -9      161.24      169.25     10.07 o
   3  -6  -8       85.97       86.26      7.86 o
   3  -6  -7      309.71      280.63     14.21 o
   3  -6  -6      262.40      325.89     15.50 o
   3  -6  -6      262.40      319.94     16.58 o
   3  -6  -5      850.80      702.13     40.89 o
   3  -6  -5      850.80      736.48     29.00 o
   3  -6  -4      943.57      812.12     31.42 o
   3  -6  -4      943.57      792.66     44.00 o
   3  -6  -4      943.57      811.62     32.26 o
   3  -6  -3      432.54      383.46     18.00 o
   3  -6  -3      432.54      364.93     25.12 o
   3  -6  -3      432.54      418.19     18.77 o
   3  -6  -2      631.71      609.15     34.58 o
   3  -6  -2      631.71      589.62     28.68 o
   3  -6  -2      631.71      654.67     26.22 o
   3  -6  -1      191.61      219.72     12.71 o
   3  -6  -1      191.61      205.02     14.12 o
   3  -6   0       72.58       81.12      8.24 o
   3  -6   0       72.58       78.66      9.13 o
  -3   6  -2      166.07      135.06     12.15 o
  -3   6  -3      158.84      205.81     15.99 o
  -3   6  -4      650.52      506.84     29.64 o
   3  -6   4      681.19      485.89     24.45 o
   3  -6   5       78.48       74.01      9.34 o
   3  -6   6      180.68      228.41     14.34 o
   3  -6   6      180.68      198.13     11.87 o
   3  -6   7      171.75      141.90     11.00 o
   3  -6   7      171.75      142.26      9.73 o
   3  -6   8      109.21      172.35     11.33 o
   3  -6   8      109.21      158.35     10.09 o
   3  -6   9       74.24       68.67      6.42 o
   3  -6   9       74.24       80.24      7.35 o
   3  -7  -9       35.48       34.48      4.57 o
   3  -7  -8      200.85      186.36     10.03 o
   3  -7  -7       60.62      100.08      8.12 o
   3  -7  -6       36.01       38.36      6.49 o
   3  -7  -5      172.97      156.16     10.74 o
   3  -7  -4      532.90      459.75     20.61 o
   3  -7  -4      532.90      460.57     21.12 o
   3  -7  -3       91.62      178.77     16.60 o
   3  -7  -3       91.62      136.35     10.54 o
   3  -7  -3       91.62      153.50     10.80 o
   3  -7  -2      141.79      164.09     11.14 o
   3  -7  -2      141.79      139.24     10.66 o
   3  -7  -2      141.79      149.83     15.63 o
   3  -7  -1       63.28       67.17     11.76 o
   3  -7  -1       63.28       57.12      8.29 o
   3  -7  -1       63.28       69.16      7.83 o
   3  -7   0      501.96      576.20     24.00 o
   3  -7   0      501.96      568.26     27.44 o
   3  -7   1       78.76       87.28     10.44 o
   3  -7   2      209.12      221.15     15.73 o
  -3   7  -3       45.57       66.45     10.56 o
   3  -7   3       51.77       54.28      8.74 o
   3  -7   4      159.80      155.59     12.87 o
  -3   7  -4      143.23      129.92     14.88 o
   3  -7   5      109.54      106.67     10.64 o
   3  -7   6       85.16      110.19      9.96 o
   3  -7   7      253.63      201.24     12.24 o
   3  -7   8      205.12      203.37     11.44 o
   3  -8  -6       34.54       46.76      5.94 o
   3  -8  -5        4.07       11.42      4.55 o
   3  -8  -4       33.20       21.93      5.34 o
   3  -8  -3      115.95      125.10      9.63 o
   3  -8  -2      203.78      178.44     11.39 o
   3  -8  -1       90.52       95.77      8.77 o
   3  -8   0       68.86      120.52      9.70 o
   3  -8   1       29.06       29.93      7.40 o
   3  -8   2      474.56      446.18     22.43 o
   3  -8   3      210.36      230.58     14.73 o
   3  -8   4      124.12      151.02     11.36 o
   3  -8   5      151.84      199.72     12.54 o
   3  -8   6      107.76      157.11     10.21 o
   3  -9  -2      229.19      207.49     10.94 o
   3  -9  -1      155.70      166.92      9.76 o
  -4  -9   1      153.62      112.56      8.30 o
  -4  -9   0       39.57       56.58      6.78 o
  -4  -9  -1      131.22      154.39      9.64 o
  -4  -8   4       93.67      119.49      9.18 o
  -4  -8   3       39.23       60.27      7.52 o
  -4  -8   2      204.73      281.35     14.72 o
  -4  -8   1      163.37      186.21     13.33 o
  -4  -8   1      163.37      174.44     11.51 o
  -4  -8   0      119.78      122.23     10.04 o
  -4  -8   0      119.78      127.02     11.62 o
  -4  -8  -1       99.32       90.22      9.99 o
  -4  -8  -1       99.32       93.96      8.82 o
  -4  -8  -2      424.03      370.71     17.09 o
  -4  -8  -2      424.03      353.12     19.73 o
  -4  -8  -3       75.31      100.91      8.67 o
  -4  -8  -3       75.31      124.38     10.54 o
  -4  -7   9       95.80       84.85      7.38 o
  -4  -7   8       91.88      113.41      9.27 o
  -4  -7   7      263.27      197.35     13.01 o
  -4  -7   6       76.10       56.12      5.99 o
   4   7  -4      314.89      306.15     21.58 o
   4   7  -3       87.25      113.80     13.17 o
  -4  -7   2      151.96      139.06     12.08 o
  -4  -7   2      151.96      149.44     10.93 o
   4   7  -2      141.23      140.70     14.88 o
  -4  -7   1       78.75      120.74      9.94 o
   4   7  -1       66.84       92.85     12.60 o
  -4  -7   1       78.75       89.96     10.30 o
  -4  -7   0        6.02        5.48      5.00 o
   4   7   0        3.81        3.88      7.06 o
  -4  -7   0        6.02        6.85      8.02 o
  -4  -7   0        6.02        8.83      5.07 o
  -4  -7  -1       36.54       31.99      7.06 o
  -4  -7  -1       36.54       30.91      6.34 o
  -4  -7  -2      177.16      191.45     11.80 o
  -4  -7  -2      177.16      168.32     13.40 o
  -4  -7  -3      129.69      103.33      9.18 o
  -4  -7  -3      129.69      117.04     11.36 o
  -4  -7  -4      243.82      208.92     14.61 o
  -4  -7  -5      110.52      114.65     11.26 o
  -4  -7  -6        2.53       13.48      5.62 o
  -4  -7  -6        2.53       23.07      4.91 o
  -4  -7  -7        5.99       16.66      3.97 o
  -4  -7  -8        3.27        4.16      2.94 o
  -4  -6  10       85.31       96.90      8.26 o
  -4  -6  10       85.31      104.55      8.00 o
  -4  -6   9      113.07      101.40      8.84 o
  -4  -6   9      113.07      113.74      9.68 o
  -4  -6   8      127.10      120.82      9.99 o
  -4  -6   8      127.10      132.97     11.84 o
  -4  -6   7       77.70       85.08     10.56 o
  -4  -6   7       77.70       79.93      8.67 o
   4   6  -7       65.46       75.63     13.05 o
  -4  -6   6       30.88       34.59      8.02 o
   4   6  -6       35.08       52.29     10.61 o
   4   6  -5      275.87      261.70     19.63 o
   4   6  -4       87.44       93.18     11.55 o
  -4  -6   3       71.44      139.27     12.02 o
   4   6  -3       72.03      148.02     13.32 o
   4   6  -2      333.53      250.61     18.03 o
  -4  -6   2      329.03      238.14     15.51 o
   4   6  -1       36.42       49.23      9.05 o
  -4  -6   1       42.84       52.75      7.97 o
   4   6   0      364.89      507.40     28.39 o
  -4  -6   0      344.22      458.34     24.16 o
  -4  -6  -1      372.04      362.06     22.96 o
   4   6   1      365.96      356.15     22.87 o
   4   6   2      117.38      137.37     14.78 o
   4   6   3      915.94      843.80     44.06 o
   4   6   4      173.30      136.81     13.16 o
   4   6   5      122.38      109.94     11.86 o
  -4  -6  -5      112.16      108.56      9.87 o
  -4  -6  -6      116.70      119.71      9.34 o
  -4  -6  -6      116.70      137.34     10.30 o
  -4  -6  -7       63.29       72.97      7.30 o
  -4  -6  -7       63.29       79.51      7.93 o
  -4  -6  -8       93.65      118.59      8.94 o
  -4  -6  -8       93.65      109.31      8.12 o
  -4  -6  -9      322.09      313.42     13.84 o
  -4  -6  -9      322.09      314.74     12.99 o
  -4  -5  12       39.34       45.19      5.82 o
  -4  -5  11      151.09      170.21     11.05 o
  -4  -5  11      151.09      158.77     11.41 o
  -4  -5  10       27.65       56.45      5.20 o
  -4  -5  10       27.65       66.94      8.45 o
  -4  -5  10       27.65       51.21      7.52 o
  -4  -5   9      288.77      316.86     17.88 o
  -4  -5   9      288.77      300.45     18.22 o
  -4  -5   9      288.77      335.22     14.50 o
  -4  -5   8       51.29       76.94      9.79 o
  -4  -5   8       51.29       71.31      6.54 o
   4   5  -7      422.73      419.74     27.37 o
  -4  -5   7      397.31      396.79     22.20 o
  -4  -5   7      397.31      408.25     17.27 o
  -4  -5   6       74.86       90.85     12.53 o
   4   5  -6       84.66      102.76     12.89 o
  -4  -5   5      100.44      121.51     12.65 o
   4   5  -5       98.58      115.93     12.39 o
  -4  -5   4      183.12      206.91     15.20 o
   4   5  -4      166.46      172.09     14.29 o
  -4  -5   4      183.12      190.20     13.14 o
   4   5  -3      155.91      148.20     12.15 o
  -4  -5   3      149.84      160.01     13.06 o
  -4  -5   2      196.95      193.31     14.22 o
   4   5  -2      172.83      190.98     13.84 o
   4   5  -1      102.54       94.81     10.18 o
   4   5   0     1340.27     1642.18     76.86 o
   4   5   1      228.58      190.33     14.37 o
   4   5   2      517.10      553.16     30.53 o
   4   5   3      318.23      349.69     22.74 o
   4   5   4       30.07       62.77      9.48 o
   4   5   5      138.56      131.79     12.58 o
   4   5   6      795.76      741.52     39.28 o
  -4  -5  -7       46.58       74.20      7.78 o
  -4  -5  -7       46.58       61.73      7.69 o
   4   5   7       42.41       62.90      9.65 o
  -4  -5  -8      383.68      348.28     16.36 o
  -4  -5  -8      383.68      314.51     15.13 o
  -4  -5  -9      169.85      131.00      9.45 o
  -4  -5  -9      169.85      141.67      9.04 o
  -4  -5 -10      192.87      207.83     10.77 o
  -4  -5 -10      192.87      207.01     10.07 o
  -4  -4  12      123.46      123.52      7.60 o
  -4  -4  12      123.46      132.44      9.59 o
  -4  -4  11       72.88       81.10      7.33 o
  -4  -4  11       72.88       75.11      8.86 o
  -4  -4  10      714.96      622.79     25.85 o
  -4  -4  10      714.96      631.01     29.37 o
  -4  -4   9        2.04       -1.96      4.50 o
  -4  -4   9        2.04        2.82      4.19 o
  -4  -4   8       38.88       36.90      6.82 o
  -4  -4   8       38.88       37.90      6.34 o
  -4  -4   7       70.68      111.37      9.65 o
   4   4  -6        8.83       16.42      6.73 o
  -4  -4   6        7.91       15.61      5.53 o
  -4  -4   6        7.91        8.43      4.38 o
   4   4  -4      814.92      889.61     43.28 o
  -4  -4   4      797.56      844.55     43.66 o
  -4  -4   3       54.44       54.01      7.23 o
   4   4  -3       50.54       37.60      6.27 o
  -4  -4   2      580.94      621.16     32.95 o
   4   4  -2      659.05      667.09     32.38 o
  -4  -4   1      214.85      192.65     12.53 o
   4   4  -1      208.21      170.08     12.07 o
   4   4   0      132.13      175.58     11.94 o
  -4  -4   0      116.58      163.08     11.96 o
  -4  -4  -1      301.44      292.85     17.22 o
   4   4   1      287.39      269.86     17.05 o
   4   4   2      669.69      481.23     26.36 o
   4   4   3       41.45       43.03      7.88 o
   4   4   4      580.35      608.20     33.16 o
   4   4   5       84.74       66.21     10.04 o
   4   4   6      323.57      293.53     20.24 o
   4   4   7       32.11       46.40      9.48 o
   4   4   8      105.66      103.04     12.43 o
  -4  -4  -8      111.10      101.20      8.84 o
  -4  -4  -8      111.10      120.78      9.68 o
  -4  -4  -8      111.10       97.08      9.37 o
  -4  -4  -9      107.91       95.67      9.03 o
  -4  -4  -9      107.91      123.05      8.84 o
  -4  -4 -10        0.51       12.16      4.26 o
  -4  -4 -10        0.51       15.10      4.91 o
  -4  -4 -11      218.96      230.58     10.53 o
  -4  -3  13       38.16       27.90      5.15 o
   4   3 -12      299.81      269.75     14.62 o
  -4  -3  12      305.67      282.39     14.29 o
  -4  -3  11       51.70       47.32      8.19 o
  -4  -3  10      151.47      159.24     12.97 o
  -4  -3   9      734.67      769.86     35.59 o
  -4  -3   8      183.75      204.76     14.05 o
  -4  -3   7      165.25      178.44     12.42 o
  -4  -3   6     1553.74     1634.23     65.61 o
   4   3  -5      102.58      115.62     10.69 o
  -4  -3   3      351.03      361.33     19.82 o
  -4  -3   2      208.43      392.90     21.05 o
  -4  -3   1      857.24      719.44     35.08 o
  -4  -3   0      603.51      527.48     26.59 o
  -4  -3  -1     1215.02      951.06     45.35 o
  -4  -3  -2     1080.87     1167.99     55.42 o
  -4  -3  -3     1748.25     1792.97     81.91 o
   4   3   3     1792.30     1730.75     81.80 o
   4   3   4      640.90      562.73     31.92 o
  -4  -3  -4      685.30      641.72     32.38 o
  -4  -3  -5      251.97      310.91     20.45 o
   4   3   5      264.91      307.19     19.78 o
   4   3   6      107.66      117.69     12.63 o
   4   3   7       90.68      187.07     16.46 o
   4   3   8      204.43      210.33     17.89 o
  -4  -3  -9       83.32      118.04     11.59 o
   4   3   9       78.18      126.61     14.66 o
  -4  -3  -9       83.32      139.72      9.96 o
  -4  -3 -10      282.84      263.20     14.95 o
  -4  -3 -10      282.84      266.85     13.06 o
  -4  -3 -11       12.00       22.24      4.45 o
   4   2 -13       21.75       50.23      5.58 o
   4   2 -12        5.87        7.37      4.64 o
  -4  -2  12        4.80        3.37      5.39 o
   4   2 -11      246.14      299.22     17.30 o
  -4  -2  11      249.31      304.22     18.90 o
  -4  -2  10       69.78       95.20     10.97 o
  -4  -2   9       67.75       69.62      9.22 o
  -4  -2   8     1117.10     1080.59     46.90 o
   4   2  -7      153.08      291.04     19.90 o
  -4  -2   7      143.69      239.76     15.05 o
   4   2  -6      135.58      247.11     17.07 o
  -4  -2   4      510.77      524.11     21.78 o
   4   2  -4      501.83      491.99     26.86 o
   4   2  -3      147.55      244.54     15.24 o
  -4  -2   3      188.04      299.88     16.71 o
   4   2  -2     2154.46     3069.80    141.91 o
  -4  -2   1     5486.31     4958.45    180.89 o
   4   2  -1     5410.90     4872.12    227.41 o
  -4  -2   1     5486.31     4993.86    218.23 o
  -4  -2   1     5486.31     5009.83    241.73 o
  -4  -2   0     3473.06     4126.91    150.59 o
  -4  -2  -1      558.20      442.72     18.11 o
  -4  -2  -1      558.20      455.13     22.80 o
  -4  -2  -2      638.79      779.02     37.78 o
  -4  -2  -3     2155.07     2206.21    100.54 o
  -4  -2  -4      531.19      848.47     42.36 o
  -4  -2  -5      792.13      857.04     44.06 o
   4   2   5      752.86      785.41     41.09 o
  -4  -2  -5      792.13      790.66     41.71 o
   4   2   6      274.43      319.28     21.22 o
  -4  -2  -6      275.07      324.47     22.56 o
   4   2   7      356.34      394.90     25.46 o
  -4  -2  -8       13.73       34.52      5.70 o
   4   2   8       14.59       30.33      8.90 o
  -4  -2  -9      877.23      907.56     32.33 o
   4   2   9      857.34      855.96     48.23 o
  -4  -2 -10       26.16       31.62      8.33 o
  -4  -2 -11      482.03      556.65     24.89 o
  -4  -2 -12       89.80      136.35      9.34 o
   4   1 -14      110.43      127.35      9.49 o
   4   1 -13      111.15      104.24     10.74 o
  -4  -1  12      293.18      275.64     17.76 o
   4   1 -12      285.87      289.35     14.57 o
  -4  -1  11      271.24      270.88     18.16 o
   4   1 -11      276.72      284.14     15.50 o
   4   1 -10      267.17      295.97     16.75 o
  -4  -1  10      275.58      290.16     18.81 o
   4   1  -9      188.74      168.37     22.54 o
  -4  -1   9      171.76      140.63     12.18 o
  -4  -1   8      106.27      147.33     11.98 o
   4   1  -8      101.61      153.63     20.80 o
   4   1  -7      241.08      309.76     21.05 o
   4   1  -6      391.10      434.90     25.42 o
  -4  -1   5     1630.36     1732.38     65.97 o
   4   1  -5     1601.65     1777.38     84.48 o
  -4  -1   4     1001.36      877.74     33.70 o
   4   1  -4      936.67      847.23     42.86 o
   4   1  -3     1290.53     1121.15     53.71 o
   4   1  -2      496.88      368.83     19.23 o
  -4  -1  -2     2119.35     2312.79    104.06 o
  -4  -1  -3     1332.10     1431.79     70.08 o
  -4  -1  -3     1332.10     1466.78     67.27 o
  -4  -1  -4     1789.39     2252.66    102.14 o
  -4  -1  -4     1789.39     2209.54    106.95 o
   4   1   5      108.44      152.57     12.85 o
  -4  -1  -5      111.05      150.51     12.85 o
   4   1   6      240.61      205.54     15.74 o
  -4  -1  -6      198.81      183.36     15.86 o
   4   1   7       27.70       28.25      8.48 o
   4   1   8      459.15      415.01     27.48 o
  -4  -1  -9      130.81      197.84     12.13 o
  -4  -1 -10      160.89      197.15     11.12 o
  -4  -1 -10      160.89      186.18     15.56 o
  -4  -1 -11       24.56       61.43      9.41 o
  -4  -1 -12      174.60      216.03     13.52 o
   4   0 -14       97.07      104.05      8.12 o
   4   0 -12      175.72      136.51     13.02 o
   4   0 -10     1850.53     1705.53     60.75 o
   4   0  -8      941.45      745.93     47.42 o
  -4   0   8      917.76      716.20     38.49 o
   4   0  -6      446.06      370.31     28.04 o
   4   0  -6      446.06      413.35     23.81 o
   4   0  -4     2133.04     2240.41    105.53 o
   4   0  -2     2441.30     2164.60    100.58 o
   4   0   0    11424.93    16796.77    838.20 o
   4   0   0    11424.93    16530.65    808.27 o
  -4   0  -2      402.10      312.40     18.78 o
  -4   0  -4      580.06      849.67     43.85 o
  -4   0  -4      580.06      859.04     46.56 o
  -4   0  -6       61.67       59.06      9.75 o
   4   0   8       73.23       89.67      9.72 o
  -4   0 -10       96.42      160.07     11.38 o
   4   0  10       96.30      159.40     13.94 o
  -4   0 -12      214.36      155.35     12.50 o
   4  -1 -13      111.15      105.87      9.37 o
   4  -1 -12      285.87      285.10     13.25 o
   4  -1 -12      285.87      271.75     16.61 o
   4  -1 -11      276.72      269.71     13.39 o
   4  -1 -11      276.72      282.12     16.94 o
  -4   1  11      271.25      248.11     20.18 o
   4  -1 -10      267.17      296.93     14.61 o
  -4   1  10      275.58      304.97     21.76 o
  -4   1   9      171.76      164.65     14.89 o
  -4   1   8      106.27      171.29     14.45 o
   4  -1  -7      241.08      305.49     21.67 o
  -4   1   7      278.16      350.13     20.22 o
   4  -1  -6      391.10      441.95     29.15 o
  -4   1   6      368.30      399.00     23.13 o
   4  -1  -6      391.10      441.13     25.23 o
   4  -1  -5     1601.66     1759.68     83.42 o
   4  -1  -5     1601.66     1707.49     88.54 o
   4  -1  -4      936.67      797.59     43.46 o
   4  -1  -4      936.67      821.27     40.40 o
   4  -1  -3     1290.53     1173.53     56.29 o
   4  -1  -3     1290.53     1184.53     59.16 o
   4  -1  -2      496.88      360.84     19.01 o
   4  -1  -2      496.88      380.35     22.06 o
   4  -1  -1     4497.96     3939.80    187.28 o
   4  -1  -1     4497.96     4230.34    207.68 o
   4  -1   0     2787.43     3372.70    167.85 o
   4  -1   0     2787.43     3484.34    126.02 o
   4  -1   1     4030.01     3283.46    161.18 o
   4  -1   2     2003.01     1790.90     89.35 o
  -4   1  -3     1332.10     1348.36     64.85 o
  -4   1  -4     1789.39     2088.34    102.16 o
  -4   1  -4     1789.39     2206.13    108.00 o
  -4   1  -5      111.05      150.99     15.79 o
  -4   1  -5      111.05      141.72     11.96 o
  -4   1  -6      198.81      155.27     13.82 o
  -4   1  -6      198.81      176.50     17.82 o
  -4   1  -7       30.13       30.07     10.15 o
   4  -1   7       27.70       25.19      6.01 o
  -4   1  -8      478.37      383.80     30.46 o
   4  -1   8      459.15      397.22     21.37 o
   4  -1   9      138.20      216.09     15.55 o
   4  -1  10      156.94      204.15     15.36 o
  -4   1 -10      160.89      209.72     14.43 o
  -4   1 -11       24.56       46.92      6.82 o
   4  -1  11       23.80       55.23      8.64 o
  -4   1 -12      174.60      218.81     10.91 o
   4  -2 -13       21.75       45.84      4.96 o
   4  -2 -12        5.87       10.51      6.65 o
   4  -2 -12        5.87        7.47      4.09 o
  -4   2  11      249.31      276.34     20.51 o
   4  -2 -11      246.14      298.36     14.03 o
   4  -2 -11      246.14      295.74     16.89 o
  -4   2  10       69.78       86.00     11.66 o
  -4   2   9       67.75       80.30     10.80 o
  -4   2   8     1117.09     1142.02     55.93 o
   4  -2  -7      153.08      275.43     19.56 o
  -4   2   7      143.69      270.66     17.79 o
   4  -2  -6      135.58      190.51     14.55 o
   4  -2  -5       93.07      240.16     15.67 o
   4  -2  -4      501.83      495.27     26.19 o
   4  -2  -3      147.55      212.36     12.48 o
   4  -2  -1     5410.90     4768.26    239.70 o
   4  -2  -1     5410.90     4632.95    215.09 o
   4  -2   0     3432.70     4065.73    199.90 o
   4  -2   1      552.99      429.77     24.73 o
   4  -2   1      552.99      462.60     18.76 o
   4  -2   2      628.64      672.59     29.45 o
   4  -2   2      628.64      803.72     39.68 o
   4  -2   3     1991.48     1846.11     94.04 o
   4  -2   4      544.70      828.17     45.55 o
   4  -2   5      752.87      665.68     40.25 o
  -4   2  -5      792.13      744.26     36.45 o
   4  -2   6      274.43      254.09     15.10 o
  -4   2  -6      275.07      300.92     24.80 o
  -4   2  -7      311.60      275.76     26.99 o
   4  -2   7      356.34      354.79     18.35 o
   4  -2   8       14.59       28.17      6.94 o
   4  -2   9      857.34      831.62     38.31 o
   4  -2  10       23.14       32.99      7.54 o
   4  -2  12       86.94      104.38      7.69 o
  -4   2 -12       89.80      116.85      8.05 o
   4  -3 -13       56.45       49.03      4.96 o
   4  -3 -12      299.81      281.82     12.68 o
   4  -3 -11       34.62       23.99      4.93 o
   4  -3 -10      141.70      133.15      9.78 o
   4  -3 -10      141.70      142.91     10.45 o
  -4   3  10      151.47      147.19     13.28 o
  -4   3   9      734.67      727.59     38.20 o
  -4   3   8      183.75      207.71     15.37 o
  -4   3   6     1553.74     1652.41     75.52 o
   4  -3  -5      102.58      128.66     12.22 o
  -4   3   5      119.65      133.31      9.61 o
   4  -3  -4     3591.67     3759.74    168.02 o
   4  -3  -3      410.41      538.00     26.52 o
   4  -3  -3      410.41      474.87     30.88 o
   4  -3  -2      237.48      435.00     27.12 o
   4  -3  -1      872.15      707.11     40.40 o
   4  -3   0      596.26      506.73     30.24 o
   4  -3   1     1222.23     1126.21     58.99 o
   4  -3   2     1009.38      915.91     49.13 o
  -4   3  -3     1748.25     1638.55     76.36 o
   4  -3   3     1792.30     1700.77     86.67 o
   4  -3   4      640.90      537.08     33.18 o
  -4   3  -4      685.30      569.32     29.17 o
  -4   3  -5      251.97      267.59     17.76 o
   4  -3   5      264.91      262.35     14.28 o
   4  -3   6      107.66      102.77      9.22 o
  -4   3  -6      110.77      121.84     12.75 o
   4  -3   7       90.68      148.88     11.67 o
   4  -3   8      204.43      205.85     14.08 o
   4  -3   8      204.43      200.79     12.66 o
   4  -3   9       78.18      128.57     10.25 o
   4  -3   9       78.18      117.41     11.04 o
   4  -3  10      280.12      264.37     13.78 o
   4  -3  10      280.12      229.35     15.19 o
   4  -3  11        9.99       26.35      4.67 o
   4  -4 -12      133.98      120.16      7.57 o
   4  -4 -11       66.88       73.33      6.92 o
   4  -4 -11       66.88       79.18      7.26 o
   4  -4 -10      706.67      555.38     21.20 o
   4  -4 -10      706.67      550.37     22.43 o
   4  -4  -9        3.79       -0.50      4.02 o
  -4   4   9        2.04        3.73      4.83 o
  -4   4   8       38.88       34.00      6.87 o
  -4   4   7       70.68      111.06     10.51 o
   4  -4  -5      113.79      310.06     20.92 o
   4  -4  -4      814.92      875.17     44.54 o
   4  -4  -4      814.92      885.50     33.35 o
   4  -4  -3       50.54       59.87      9.00 o
   4  -4  -3       50.54       50.44      5.68 o
   4  -4  -3       50.54       41.26      8.53 o
   4  -4  -2      659.05      671.85     40.34 o
   4  -4  -2      659.05      654.11     25.52 o
   4  -4  -1      208.21      180.47     15.14 o
   4  -4   0      132.13      181.14     14.94 o
  -4   4  -1      301.44      264.79     14.65 o
   4  -4   1      287.39      261.77     18.52 o
   4  -4   1      287.39      259.10     19.29 o
  -4   4  -2      694.47      564.75     27.29 o
   4  -4   2      669.69      528.60     21.73 o
   4  -4   2      669.69      516.06     32.15 o
  -4   4  -3       41.68       38.31      6.35 o
  -4   4  -4      556.29      549.62     29.47 o
  -4   4  -5       75.28       66.56      9.94 o
  -4   4  -6      298.23      218.98     17.26 o
   4  -4   7       32.11       48.74      5.91 o
  -4   4  -7       33.31       42.30     10.13 o
   4  -4   8      105.66       96.89      7.91 o
   4  -4   8      105.66      103.19     11.04 o
   4  -4   9       98.84       92.69      7.55 o
   4  -4  10        0.95       17.47      3.69 o
   4  -4  10        0.95       17.71      6.73 o
   4  -4  11      210.73      225.45     13.24 o
   4  -5 -12       38.25       38.00      4.05 o
   4  -5 -11      138.73      133.39      8.34 o
   4  -5 -11      138.73      138.69      8.34 o
   4  -5 -10       22.63       45.60      5.96 o
   4  -5 -10       22.63       55.59      6.20 o
   4  -5  -9      292.75      309.70     14.35 o
   4  -5  -9      292.75      300.77     14.76 o
   4  -5  -8       56.47       82.88      7.83 o
   4  -5  -6       84.66       90.42      9.03 o
   4  -5  -6       84.66       80.65     13.05 o
   4  -5  -5       98.58      109.87      9.03 o
   4  -5  -5       98.58      102.32     13.39 o
   4  -5  -4      166.46      172.14     10.96 o
   4  -5  -4      166.46      193.43     15.92 o
   4  -5  -3      155.91      148.94     13.93 o
   4  -5  -3      155.91      174.59     10.67 o
   4  -5  -2      172.83      197.15     15.32 o
   4  -5  -2      172.83      189.67     11.03 o
   4  -5  -1      102.54       82.30      7.26 o
   4  -5   0     1340.27     1545.18     55.64 o
  -4   5  -1      212.67      220.71     13.72 o
   4  -5   1      228.58      197.00     11.54 o
  -4   5  -2      468.05      521.86     27.68 o
  -4   5  -3      316.31      369.37     22.31 o
  -4   5  -4       18.10       44.72      8.19 o
  -4   5  -5      142.80      128.92     13.06 o
  -4   5  -6      823.88      736.34     40.40 o
   4  -5   6      795.76      714.01     32.21 o
   4  -5   7       42.41       83.35      9.63 o
  -4   5  -7       46.57       68.05     12.02 o
   4  -5   7       42.41       69.34      8.84 o
   4  -5   8      387.18      319.35     17.56 o
   4  -5   8      387.18      327.71     16.86 o
   4  -5   9      166.10      121.64      9.78 o
   4  -5   9      166.10      131.06     10.00 o
   4  -5  10      163.68      155.08     10.17 o
   4  -6 -11      225.08      212.56      9.79 o
   4  -6 -10       88.90      110.73      7.45 o
   4  -6  -9      116.12      109.10      8.15 o
   4  -6  -8      119.67      122.35      9.13 o
   4  -6  -7       65.46       61.38      6.75 o
   4  -6  -7       65.46       46.34      7.33 o
   4  -6  -6       35.08       28.18      6.20 o
   4  -6  -6       35.08       31.89      5.53 o
   4  -6  -6       35.08       38.76     10.25 o
   4  -6  -5      275.87      248.94     14.61 o
   4  -6  -5      275.87      277.63     21.60 o
   4  -6  -5      275.87      262.33     14.30 o
   4  -6  -4       87.44       86.31     13.51 o
   4  -6  -4       87.44      102.09      9.39 o
   4  -6  -4       87.44       89.56      8.65 o
   4  -6  -3       72.03      149.72     10.42 o
   4  -6  -3       72.03      167.49     15.62 o
   4  -6  -3       72.03      137.98     10.37 o
   4  -6  -2      333.53      246.81     14.07 o
   4  -6  -2      333.53      260.91     19.02 o
   4  -6  -1       36.42       42.16      7.30 o
   4  -6  -1       36.42       33.69      5.87 o
   4  -6   0      364.89      480.05     21.30 o
   4  -6   0      364.89      449.85     23.54 o
  -4   6  -3      880.72      889.19     45.76 o
  -4   6  -4      186.77      163.76     14.96 o
   4  -6   4      173.30      150.48     12.71 o
  -4   6  -5      112.16      122.12     14.26 o
   4  -6   5      122.38      127.52     11.33 o
   4  -6   6      135.48      133.75      9.49 o
   4  -6   6      135.48      133.48     11.48 o
   4  -6   7       71.93       59.42      6.78 o
   4  -6   7       71.93       75.16      8.43 o
   4  -6   8       80.83       96.99      8.58 o
   4  -6   8       80.83       87.05      7.59 o
   4  -6   9      284.13      271.89     14.00 o
   4  -6   9      284.13      287.04     12.82 o
   4  -7  -9       80.98       75.75      6.01 o
   4  -7  -8       95.16      118.69      8.03 o
   4  -7  -7      266.37      254.83     12.72 o
   4  -7  -6       70.65       86.15      8.57 o
   4  -7  -5      120.65      113.82      9.63 o
   4  -7  -4      314.89      297.49     15.77 o
   4  -7  -4      314.89      305.03     15.65 o
   4  -7  -3       87.25       93.37      9.17 o
   4  -7  -3       87.25      114.16      9.58 o
   4  -7  -3       87.25      107.79     14.54 o
   4  -7  -2      141.23      138.38     10.35 o
   4  -7  -2      141.23      138.16     15.89 o
   4  -7  -2      141.23      127.31     10.43 o
   4  -7  -1       66.84      102.96     13.58 o
   4  -7  -1       66.84       95.41      9.10 o
   4  -7  -1       66.84       79.49      9.00 o
   4  -7  -1       66.84       91.27     10.37 o
   4  -7   0        3.81        6.51      5.89 o
   4  -7   0        3.81        4.48      4.98 o
   4  -7   1       28.17        8.14      6.13 o
   4  -7   2      173.48      183.25     14.31 o
  -4   7  -3      129.69      128.04     13.87 o
   4  -7   3      121.82      123.76     11.77 o
   4  -7   4      237.96      239.83     15.59 o
   4  -7   5      120.41      121.77     10.97 o
   4  -7   6        1.03       19.05      5.36 o
   4  -7   7        3.95       20.97      5.12 o
   4  -7   8        2.46        9.21      3.81 o
   4  -8  -6       97.27      102.31      7.88 o
   4  -8  -5      120.89       99.74      8.24 o
   4  -8  -4       96.56      113.44      9.08 o
   4  -8  -3       35.02       49.06      6.90 o
   4  -8  -2      209.82      254.79     13.81 o
   4  -8  -1      148.53      155.17     10.52 o
   4  -8   0      129.13      150.28     12.34 o
   4  -8   0      129.13      142.92     10.62 o
   4  -8   1       87.90       93.95     10.28 o
   4  -8   2      431.86      387.15     20.29 o
   4  -8   3       84.73      143.70     11.33 o
   4  -8   4      151.41      157.25     11.31 o
   4  -8   5       24.19       33.11      6.08 o
   4  -8   6       91.58      125.67      8.82 o
   4  -9   2      216.82      207.58     12.19 o
  -5  -9   1       10.02       22.29      4.79 o
  -5  -9   0       54.13       47.97      6.20 o
  -5  -8   4        7.26       14.55      5.05 o
  -5  -8   3      254.52      207.47     12.04 o
  -5  -8   2      136.23      174.35     11.36 o
  -5  -8   1      181.45      168.65     11.41 o
  -5  -8   1      181.45      173.51     13.00 o
  -5  -8   0      126.19      128.54     10.14 o
  -5  -8   0      126.19      114.52     11.19 o
  -5  -8  -1      270.06      364.59     20.11 o
  -5  -8  -1      270.06      362.26     17.23 o
  -5  -8  -2      617.33      627.20     30.17 o
  -5  -8  -2      617.33      657.71     25.69 o
  -5  -8  -3      420.25      387.17     20.65 o
  -5  -7   9      156.51      115.41      8.39 o
  -5  -7   8      191.93      169.46     11.18 o
  -5  -7   7      377.95      395.43     16.91 o
  -5  -7   6      201.81      242.83     12.21 o
   5   7  -4       62.18       39.51      9.10 o
   5   7  -3      289.40      323.74     22.92 o
  -5  -7   2      150.27      116.05     11.62 o
   5   7  -2      165.59      131.58     14.50 o
   5   7  -1      272.45      253.17     20.49 o
  -5  -7   1      296.50      267.29     16.92 o
  -5  -7   1      296.50      280.35     14.88 o
  -5  -7   0      161.91      137.54     10.91 o
   5   7   0      165.78      151.76     15.77 o
  -5  -7   0      161.91      124.38     12.25 o
  -5  -7  -1      263.78      262.77     16.65 o
  -5  -7  -1      263.78      237.55     13.80 o
   5   7   1      267.65      247.62     20.95 o
  -5  -7  -2      312.78      280.27     17.98 o
  -5  -7  -2      312.78      313.61     15.36 o
  -5  -7  -3      456.49      430.83     23.12 o
  -5  -7  -5      197.25      179.59     10.93 o
  -5  -7  -6       76.71      104.46      8.19 o
  -5  -7  -7      337.45      356.01     15.23 o
  -5  -7  -8      115.71      165.72      8.46 o
  -5  -6  11      145.28      152.39      8.66 o
  -5  -6  10      157.13      168.95     10.72 o
  -5  -6  10      157.13      162.10     10.26 o
  -5  -6   9      262.89      292.38     16.34 o
  -5  -6   9      262.89      297.73     15.33 o
  -5  -6   8       39.20       65.17      9.17 o
  -5  -6   8       39.20       70.51      7.95 o
  -5  -6   7      885.57      869.15     34.51 o
  -5  -6   7      885.57      823.66     37.38 o
   5   6  -7      908.52      871.19     47.26 o
   5   6  -6      528.21      568.42     34.13 o
   5   6  -5      256.54      216.79     18.02 o
   5   6  -4      177.32      168.44     15.37 o
  -5  -6   3      398.18      409.24     21.45 o
   5   6  -3      374.84      361.45     24.19 o
  -5  -6   2      138.76      148.35     11.79 o
   5   6  -2      122.66      130.79     13.32 o
  -5  -6   1      281.03      257.39     15.86 o
   5   6  -1      263.30      225.51     17.85 o
   5   6   0       10.13       36.02      8.62 o
  -5  -6   0       10.72       23.79      6.22 o
   5   6   1      110.90      145.65     14.76 o
  -5  -6  -1      109.32      161.80     10.81 o
   5   6   2      276.55      227.52     18.96 o
  -5  -6  -2      275.25      206.97     12.21 o
   5   6   3       15.54       18.41      8.16 o
   5   6   4       97.39      126.03     13.34 o
   5   6   5       93.77       93.07     11.38 o
  -5  -6  -5      102.90      123.69     10.11 o
  -5  -6  -5      102.90      115.33      9.37 o
  -5  -6  -6      176.24      176.88     11.20 o
  -5  -6  -6      176.24      184.22     11.77 o
  -5  -6  -7      107.26      104.56      8.94 o
  -5  -6  -7      107.26      107.60      8.41 o
  -5  -6  -8       10.36       11.30      4.16 o
  -5  -6  -8       10.36       15.32      4.21 o
  -5  -6  -9       49.53       78.81      6.44 o
  -5  -5  12      120.46      111.59      8.01 o
  -5  -5  11       59.22       68.73      7.59 o
  -5  -5  11       59.22       60.62      7.74 o
  -5  -5  10      275.25      299.31     13.18 o
  -5  -5  10      275.25      279.80     16.44 o
  -5  -5  10      275.25      292.26     16.44 o
  -5  -5   9      111.70      136.38     11.91 o
  -5  -5   9      111.70      108.49      8.15 o
  -5  -5   9      111.70      128.23     11.43 o
  -5  -5   8      530.37      519.84     25.28 o
  -5  -5   8      530.37      572.52     21.86 o
  -5  -5   8      530.37      509.89     26.48 o
   5   5  -7      770.97      766.29     40.74 o
  -5  -5   7      771.02      626.66     31.92 o
  -5  -5   7      771.02      715.35     27.00 o
  -5  -5   6      473.91      457.00     28.63 o
  -5  -5   6      473.91      451.95     18.99 o
   5   5  -6      495.31      482.87     28.86 o
   5   5  -5      983.74      945.09     48.74 o
  -5  -5   5      970.55      958.07     49.48 o
  -5  -5   4     1100.92     1104.17     55.22 o
   5   5  -4     1127.59     1088.63     54.27 o
  -5  -5   3      140.13      134.75     12.34 o
   5   5  -3      145.65      147.89     12.61 o
   5   5  -2       45.79       38.62      7.40 o
  -5  -5   2       41.17       23.35      6.03 o
  -5  -5   1     1095.81     1092.18     52.78 o
   5   5  -1     1085.11     1023.94     51.68 o
   5   5   0      370.17      320.24     20.40 o
   5   5   1     2017.06     1799.15     84.78 o
   5   5   2     1478.70     1624.94     77.78 o
   5   5   3       80.37      101.71     12.38 o
   5   5   4       15.55       33.90      8.47 o
   5   5   5        3.48        9.43      6.41 o
   5   5   6       34.73       61.39     10.27 o
   5   5   7       99.93      102.32     11.98 o
  -5  -5  -7       85.97       79.48      8.05 o
  -5  -5  -8       84.04       84.75      8.00 o
  -5  -5  -8       84.04       89.32      8.53 o
  -5  -5  -9      111.11      113.26      8.19 o
  -5  -5  -9      111.11      124.26      8.79 o
  -5  -5 -10      117.68       87.36      6.83 o
  -5  -5 -10      117.68       86.11      6.33 o
  -5  -4  12       49.18       56.16      6.94 o
  -5  -4  12       49.18       61.38      5.44 o
  -5  -4  11        2.22        2.85      3.85 o
  -5  -4  10       75.68       65.60      7.28 o
  -5  -4   9      198.63      206.19     13.98 o
  -5  -4   9      198.63      208.37     12.66 o
  -5  -4   8       19.36       51.16      7.40 o
  -5  -4   8       19.36       50.03      6.75 o
  -5  -4   7      225.78      281.36     20.72 o
  -5  -4   7      225.78      338.69     17.44 o
   5   4  -6     2227.44     2175.36    105.09 o
  -5  -4   6     2253.62     2188.27     88.18 o
  -5  -4   6     2253.62     2373.19    105.70 o
   5   4  -5      280.69      255.32     18.58 o
  -5  -4   5      296.10      303.26     19.14 o
  -5  -4   5      296.10      272.55     14.69 o
   5   4  -4     1066.74     1279.47     60.81 o
  -5  -4   4     1040.49     1249.45     61.22 o
  -5  -4   3      260.64      267.21     17.62 o
   5   4  -3      253.45      311.36     17.98 o
   5   4  -2       98.46       80.51      8.70 o
   5   4  -1      135.03      173.57     12.71 o
  -5  -4   1      148.88      174.05     12.54 o
   5   4   0     2449.61     3117.33    138.40 o
  -5  -4   0     2448.14     3023.51    138.45 o
   5   4   1      394.66      378.54     22.48 o
  -5  -4  -1      400.41      403.24     22.36 o
  -5  -4  -2     1376.03     1278.53     61.05 o
   5   4   2     1474.49     1245.03     60.83 o
   5   4   3      374.42      336.22     21.77 o
   5   4   5      173.18      207.91     16.54 o
   5   4   6     1744.05     1654.23     79.81 o
   5   4   7      180.88      175.85     15.99 o
   5   4   8      104.78      127.81     13.34 o
  -5  -4  -8       76.10       72.72      8.36 o
  -5  -4  -8       76.10       75.90      8.26 o
  -5  -4  -8       76.10       87.06      7.93 o
  -5  -4  -9       48.73       41.16      6.66 o
  -5  -4  -9       48.73       40.92      6.20 o
  -5  -4 -10      479.87      429.13     17.00 o
  -5  -4 -11       49.23       46.48      4.91 o
  -5  -3  13       16.40       22.43      4.79 o
   5   3 -12      120.30      130.62     10.04 o
  -5  -3  11       16.85        8.28      5.75 o
  -5  -3  10       58.83       56.32      8.76 o
  -5  -3   9      295.36      292.50     17.76 o
  -5  -3   8      135.38      163.90     12.75 o
  -5  -3   7     1164.98     1361.60     56.60 o
  -5  -3   6       89.76       88.57      8.15 o
   5   3  -5      684.11      788.89     39.97 o
  -5  -3   4     1062.90     1217.96     56.99 o
   5   3  -4     1047.46     1175.05     56.81 o
  -5  -3   3     1060.85     1131.78     46.00 o
  -5  -3   3     1060.85     1214.55     55.83 o
  -5  -3   2      818.98     1129.46     55.80 o
  -5  -3   2      818.98     1255.32     46.68 o
  -5  -3   1     3814.66     3594.61    162.81 o
  -5  -3   1     3814.66     3722.35    135.14 o
  -5  -3   0     1137.53     1189.21     56.50 o
  -5  -3   0     1137.53     1224.67     46.58 o
  -5  -3  -1     3749.72     3301.67    147.73 o
  -5  -3  -2     1190.77     1098.69     52.88 o
  -5  -3  -3      925.58     1054.48     51.55 o
   5   3   4      100.30      116.31     12.00 o
  -5  -3  -4      108.44       96.45     10.42 o
  -5  -3  -5      577.90      511.26     29.64 o
   5   3   5      589.11      513.85     29.09 o
   5   3   6      155.27      127.22     13.59 o
   5   3   7      677.03      593.16     34.54 o
   5   3   8      179.23      196.64     17.60 o
   5   3   9      348.70      335.64     23.68 o
  -5  -3  -9      347.34      322.31     15.15 o
  -5  -3  -9      347.34      324.07     17.89 o
  -5  -3 -10       82.94       75.79      8.55 o
  -5  -3 -10       82.94       77.54      7.35 o
  -5  -3 -11      526.25      529.63     19.38 o
   5   2 -13      338.88      317.89     14.32 o
   5   2 -12        2.02        0.74      4.57 o
  -5  -2  12        2.26       -0.72      5.15 o
   5   2 -11      513.12      487.89     23.54 o
  -5  -2  11      578.18      514.84     26.47 o
  -5  -2  10       27.14       40.87      7.83 o
  -5  -2   9      564.60      677.94     32.58 o
  -5  -2   8      258.61      290.86     17.57 o
   5   2  -7      566.18      472.06     29.21 o
  -5  -2   7      546.17      480.58     23.26 o
   5   2  -6      166.15      224.05     15.92 o
  -5  -2   5      262.80      313.18     15.18 o
   5   2  -5      261.13      318.25     19.24 o
  -5  -2   4     1171.39     1447.89     54.78 o
   5   2  -4     1147.45     1404.11     68.77 o
  -5  -2   3     1999.30     2008.56     71.60 o
  -5  -2   3     1999.30     1917.88     85.92 o
   5   2  -3     1904.95     1771.08     89.10 o
  -5  -2   2     5503.08     5421.10    193.35 o
   5   2  -2     5461.99     5219.84    243.25 o
  -5  -2   2     5503.08     5231.19    233.05 o
  -5  -2   1     2265.22     1789.89     68.36 o
  -5  -2   1     2265.22     1929.65     82.71 o
   5   2  -1     2207.14     1767.51     67.67 o
  -5  -2   0      584.58      572.50     22.88 o
  -5  -2   0      584.58      558.40     27.72 o
  -5  -2  -1      308.58      357.84     15.06 o
  -5  -2  -1      308.58      344.18     18.89 o
  -5  -2  -2       59.35       56.68      7.04 o
  -5  -2  -3     1831.10     2237.44    102.38 o
  -5  -2  -4      318.89      490.83     27.27 o
  -5  -2  -5     1177.72     1359.37     66.59 o
   5   2   5     1147.17     1377.00     65.99 o
   5   2   6      529.86      598.93     33.67 o
   5   2   7       45.68       75.91     11.73 o
  -5  -2  -8       74.96       93.17      8.10 o
   5   2   8       76.26       97.63     13.65 o
   5   2   9       13.17      173.42     17.43 o
  -5  -2  -9       13.22      148.96      9.14 o
  -5  -2 -10      164.54      181.46     14.22 o
  -5  -2 -11      195.06      284.47     15.73 o
  -5  -2 -12      110.49       84.62      6.97 o
   5   1 -14      192.08      169.81     10.97 o
   5   1 -13       57.85       50.05      8.88 o
  -5  -1  12      124.31      110.30     11.89 o
   5   1 -12      139.83      137.69      9.63 o
   5   1 -11       75.31       71.71      8.43 o
  -5  -1  11       71.45       60.95      9.99 o
   5   1 -10      179.03      197.72     14.12 o
  -5  -1  10      219.44      267.13     17.17 o
   5   1  -9       64.48       61.74     15.69 o
  -5  -1   9       63.70       67.20      9.39 o
  -5  -1   8      471.87      421.85     21.38 o
   5   1  -8      470.00      365.37     32.03 o
   5   1  -7      145.57      131.28     12.54 o
   5   1  -6     1741.72     1879.72     91.38 o
   5   1  -5      588.35      656.45     34.00 o
  -5  -1   5      588.15      629.56     26.25 o
   5   1  -4     1493.63     1653.66     79.06 o
   5   1  -3      241.33      200.54     12.36 o
   5   1  -2     1403.75     1072.82     51.36 o
   5   1  -1      742.14      584.61     23.03 o
  -5  -1  -2     1644.50     1879.08     85.67 o
  -5  -1  -3     3107.69     2906.23    131.03 o
  -5  -1  -4      302.60      293.29     18.53 o
  -5  -1  -5      768.72     1008.19     52.02 o
   5   1   5      778.20      951.50     48.94 o
  -5  -1  -5      768.72     1008.77     50.33 o
   5   1   6       42.81       49.09      9.17 o
   5   1   7     1040.25      844.04     45.27 o
  -5  -1  -9     1570.18     1499.75     54.08 o
  -5  -1 -10      198.61      165.33     14.17 o
  -5  -1 -10      198.61      146.56      9.81 o
  -5  -1 -11      115.74      133.15     12.24 o
  -5  -1 -12       42.43       49.95      7.78 o
   5   0 -14      216.33      245.04     12.41 o
   5   0 -12      358.79      372.40     20.39 o
   5   0  -8      819.79      844.96     52.98 o
  -5   0   8      784.48      856.77     43.94 o
   5   0  -6     1605.64     1692.36     79.60 o
  -5   0   6     1558.72     1531.95     74.85 o
   5   0  -6     1605.64     1637.95     86.00 o
   5   0  -4     1265.46     1216.04     59.03 o
   5   0  -2     2192.40     1657.72     77.91 o
   5   0   0       94.16       97.09      6.65 o
   5   0   0       94.16      102.18      6.91 o
   5   0   0       94.16       92.80      6.45 o
  -5   0  -2     1227.77     1012.17     48.12 o
  -5   0  -4     2018.64     2555.53    120.96 o
  -5   0  -4     2018.64     2527.65    125.95 o
  -5   0  -6     1192.04     1108.03     58.38 o
   5   0   8     2377.21     1892.23     77.64 o
  -5   0 -10     1954.02     1848.60     66.53 o
   5   0  10     2011.47     1893.50     77.54 o
  -5   0 -12      336.53      380.78     19.51 o
   5  -1 -13       57.85       51.47      7.76 o
   5  -1 -13       57.85       54.34      5.48 o
   5  -1 -12      139.83      134.00      9.25 o
   5  -1 -12      139.83      151.20     12.22 o
  -5   1  11       71.45       70.63     11.33 o
   5  -1 -11       75.31       69.55     10.42 o
   5  -1 -11       75.31       85.98      7.86 o
   5  -1 -10      179.03      206.73     11.94 o
  -5   1  10      219.44      253.46     18.66 o
  -5   1   9       63.70       60.26      9.70 o
  -5   1   8      471.86      483.11     27.73 o
  -5   1   7      143.99      165.34     12.68 o
   5  -1  -7      145.57      134.75     13.23 o
  -5   1   6     1733.25     1781.93     84.41 o
   5  -1  -6     1741.72     1818.90     95.42 o
   5  -1  -6     1741.72     1936.03     89.94 o
   5  -1  -5      588.35      632.03     34.10 o
   5  -1  -5      588.35      675.37     37.69 o
   5  -1  -4     1493.63     1500.56     74.03 o
   5  -1  -4     1493.63     1597.98     77.98 o
   5  -1  -3      241.33      192.05     11.88 o
   5  -1  -2     1403.75     1091.77     60.26 o
   5  -1  -2     1403.75     1169.97     53.92 o
   5  -1  -1      742.14      599.21     32.91 o
   5  -1   0     5552.95     7497.14    374.95 o
   5  -1   0     5552.95     7924.16    389.38 o
   5  -1   0     5552.95     7686.34    281.03 o
   5  -1   1     1280.08     1057.65     52.39 o
   5  -1   1     1280.08     1003.10     40.04 o
   5  -1   2     1597.00     1751.75     85.87 o
  -5   1  -2     1644.50     1672.73     84.61 o
  -5   1  -3     3107.70     2423.86    116.56 o
   5  -1   3     3049.11     2292.49    117.64 o
  -5   1  -4      302.60      265.94     19.80 o
   5  -1   4      289.25      251.89     17.11 o
  -5   1  -5      768.72      884.13     48.81 o
  -5   1  -5      768.72      815.20     44.34 o
  -5   1  -6       47.42       67.39      9.91 o
  -5   1  -6       47.42       54.33     11.95 o
   5  -1   6       42.82       48.82      6.94 o
   5  -1   7     1040.25      839.73     36.66 o
  -5   1  -7     1059.27      779.30     49.25 o
   5  -1   8      370.13      310.01     18.69 o
   5  -1   9     1578.02     1600.17     67.41 o
   5  -1  10      200.97      159.99     13.09 o
  -5   1 -10      198.61      142.77     12.16 o
  -5   1 -11      115.74      125.73      9.68 o
  -5   1 -12       42.43       51.46      5.17 o
   5  -2 -13      338.88      296.27     12.42 o
   5  -2 -12        2.02        3.66      6.27 o
   5  -2 -12        2.02        0.29      3.76 o
   5  -2 -11      513.12      435.03     18.54 o
  -5   2  11      578.18      477.23     27.77 o
   5  -2 -11      513.12      446.50     21.72 o
  -5   2  10       27.14       44.15      9.03 o
  -5   2   9      564.60      684.87     37.01 o
  -5   2   8      258.61      303.96     19.75 o
   5  -2  -7      566.18      465.87     29.71 o
  -5   2   7      546.16      526.29     27.30 o
  -5   2   6      167.57      208.40     13.93 o
   5  -2  -6      166.15      214.12     15.42 o
   5  -2  -5      261.13      301.34     18.32 o
   5  -2  -4     1147.44     1349.79     65.07 o
   5  -2  -3     1904.95     1898.96     98.71 o
   5  -2  -3     1904.95     1826.43     87.42 o
   5  -2  -2     5461.99     4842.69    253.78 o
   5  -2  -2     5461.99     5086.98    227.97 o
   5  -2  -1     2207.13     1821.62     84.91 o
   5  -2  -1     2207.13     1829.51     95.61 o
   5  -2   0      600.42      663.55     36.53 o
   5  -2   0      600.42      637.16     34.86 o
   5  -2   1      332.73      379.89     18.17 o
   5  -2   1      332.73      469.04     24.33 o
   5  -2   2       58.28       41.25      5.34 o
   5  -2   3     1758.16     2002.24     75.67 o
   5  -2   3     1758.16     1954.63    100.47 o
  -5   2  -4      318.89      448.03     25.21 o
   5  -2   4      330.33      484.24     28.50 o
  -5   2  -5     1177.72     1292.32     69.35 o
  -5   2  -5     1177.72     1265.02     60.62 o
   5  -2   5     1147.17     1221.83     67.63 o
   5  -2   6      529.86      531.81     24.84 o
  -5   2  -6      521.33      487.85     35.23 o
   5  -2   7       45.68       64.08      8.55 o
   5  -2   8       76.26       79.45      9.80 o
   5  -2   9       13.17      182.45     13.74 o
   5  -2  10      159.45      177.50     13.62 o
   5  -2  11      201.80      239.16     13.09 o
   5  -3 -13       19.39       28.30      4.12 o
   5  -3 -12      120.30      114.95      7.84 o
   5  -3 -11       12.20       13.05      4.64 o
  -5   3  10       58.83       53.47      8.96 o
   5  -3 -10       64.60       50.70      6.99 o
  -5   3   9      295.37      266.98     18.24 o
  -5   3   8      135.38      188.42     14.45 o
  -5   3   7     1164.98     1241.12     58.65 o
  -5   3   6       89.76      104.12      9.80 o
   5  -3  -5      684.11      865.32     42.75 o
  -5   3   5      636.90      810.72     39.25 o
   5  -3  -4     1047.46     1257.18     59.79 o
   5  -3  -3      978.22      998.46     55.16 o
   5  -3  -3      978.22      947.25     46.58 o
   5  -3  -2      769.61     1095.54     60.82 o
   5  -3  -1     3671.78     3282.89    170.29 o
   5  -3   0     1124.70     1165.70     63.64 o
   5  -3   1     3833.64     3205.60    159.94 o
   5  -3   2     1154.49      897.60     48.56 o
  -5   3  -3      925.58     1008.23     48.07 o
   5  -3   3      937.48     1003.29     54.56 o
   5  -3   4      100.30       88.58     10.83 o
  -5   3  -4      108.44      110.78     10.11 o
   5  -3   5      589.11      516.86     23.79 o
  -5   3  -5      577.90      506.93     28.85 o
   5  -3   6      155.27      128.68     10.72 o
  -5   3  -6      161.12      130.29     13.54 o
   5  -3   7      677.03      568.83     27.22 o
   5  -3   8      179.23      192.25     12.25 o
   5  -3   8      179.23      186.78     13.31 o
   5  -3   9      348.70      315.19     18.37 o
   5  -3   9      348.70      322.97     16.26 o
   5  -3  10       85.27       88.51      7.93 o
   5  -3  11      508.17      508.64     20.19 o
   5  -4 -12       46.54       54.45      5.41 o
   5  -4 -11        3.18       10.32      4.24 o
   5  -4 -11        3.18        5.70      4.07 o
   5  -4 -10       83.77       82.78      7.31 o
   5  -4 -10       83.77       84.55      7.66 o
   5  -4  -9      191.90      183.64     11.34 o
  -5   4   9      198.63      191.42     13.93 o
  -5   4   8       19.36       50.82      7.61 o
  -5   4   7      225.78      310.00     18.18 o
   5  -4  -6     2227.43     2050.45     72.96 o
   5  -4  -5      280.69      239.52     18.22 o
   5  -4  -5      280.69      244.68     12.94 o
   5  -4  -4     1066.74     1285.72     61.43 o
   5  -4  -4     1066.74     1246.35     46.15 o
   5  -4  -3      253.45      309.87     14.31 o
   5  -4  -3      253.45      238.07     21.56 o
   5  -4  -3      253.45      379.43     20.07 o
   5  -4  -2       98.46       87.73     10.81 o
   5  -4  -2       98.46       81.50      6.64 o
   5  -4  -1      135.03      156.45     14.55 o
   5  -4  -1      135.03      175.51      9.37 o
   5  -4   0     2449.61     2812.57     96.85 o
   5  -4   0     2449.61     2831.07    148.60 o
   5  -4   1      394.66      383.66     16.45 o
   5  -4   1      394.66      377.65     24.33 o
  -5   4  -1      400.42      375.23     19.84 o
   5  -4   1      394.66      376.33     25.51 o
   5  -4   2     1474.49     1194.98     66.96 o
   5  -4   2     1474.49     1288.97     45.35 o
  -5   4  -2     1376.03     1258.65     58.43 o
  -5   4  -3      387.34      366.65     21.08 o
  -5   4  -4      428.48      608.12     32.65 o
  -5   4  -5      160.14      176.67     15.10 o
  -5   4  -6     1686.17     1439.34     71.01 o
  -5   4  -7      163.44      159.12     15.82 o
   5  -4   7      180.88      172.62     10.64 o
   5  -4   8      104.78      123.55      8.77 o
   5  -4   8      104.78      116.60     11.38 o
   5  -4   9       55.84       55.01      5.75 o
   5  -4   9       55.84       58.55      8.67 o
   5  -4  10      441.56      422.38     20.51 o
   5  -4  11       49.25       47.37      7.11 o
   5  -5 -12      108.35       98.80      6.30 o
   5  -5 -12      108.35      108.74      6.33 o
   5  -5 -11       50.36       60.23      5.96 o
   5  -5 -11       50.36       61.14      6.11 o
   5  -5 -10      252.02      247.59     12.09 o
   5  -5 -10      252.02      237.87     12.45 o
   5  -5  -9      114.59      121.09      9.15 o
   5  -5  -8      540.35      561.72     22.85 o
   5  -5  -7      770.98      663.76     27.41 o
   5  -5  -6      495.31      415.54     20.20 o
   5  -5  -6      495.31      452.83     20.80 o
   5  -5  -6      495.31      504.58     29.70 o
   5  -5  -5      983.74      939.99     50.09 o
   5  -5  -5      983.74      955.48     36.92 o
   5  -5  -4     1127.59     1159.91     43.30 o
   5  -5  -4     1127.59     1130.06     57.51 o
   5  -5  -3      145.65      122.49     12.78 o
   5  -5  -3      145.65      133.44      9.54 o
   5  -5  -2       45.79       39.87      8.57 o
   5  -5  -2       45.79       32.85      5.58 o
   5  -5  -1     1085.11     1068.24     40.01 o
   5  -5   0      370.17      324.06     15.55 o
   5  -5   1     2017.06     1798.47     62.42 o
  -5   5  -1     1939.84     1679.07     79.22 o
  -5   5  -2     1518.15     1716.57     79.49 o
  -5   5  -3       72.01      110.70     11.66 o
  -5   5  -4       13.80       21.45      7.23 o
  -5   5  -5        7.54       24.20      7.37 o
   5  -5   6       34.73       51.16      8.19 o
  -5   5  -6       38.24       55.36     10.92 o
   5  -5   7       99.93       80.95      8.70 o
   5  -5   7       99.93       98.65      9.82 o
  -5   5  -7       85.97       64.89     12.29 o
   5  -5   8       84.84       74.23      8.60 o
   5  -5   8       84.84       81.90      8.62 o
   5  -5   9      104.39      102.43      9.25 o
   5  -5  10      121.34      106.49      8.20 o
   5  -6 -11      127.56      106.92      6.66 o
   5  -6 -10      147.63      135.11      8.25 o
   5  -6  -9      259.83      238.24     12.14 o
   5  -6  -8       40.19       41.04      5.72 o
   5  -6  -7      908.52      771.89     28.75 o
   5  -6  -7      908.52      758.32     30.22 o
   5  -6  -6      528.21      523.90     22.58 o
   5  -6  -6      528.21      494.96     21.07 o
   5  -6  -5      256.54      192.32     18.14 o
   5  -6  -5      256.54      217.84     12.79 o
   5  -6  -5      256.54      218.49     12.72 o
   5  -6  -4      177.32      161.92     11.58 o
   5  -6  -4      177.32      148.04     15.87 o
   5  -6  -4      177.32      178.25     11.34 o
   5  -6  -3      374.84      380.14     17.46 o
   5  -6  -3      374.84      331.71     23.47 o
   5  -6  -3      374.84      308.05     16.17 o
   5  -6  -2      122.66      142.10     10.42 o
   5  -6  -2      122.66      154.92     14.28 o
   5  -6  -2      122.66      139.10     10.30 o
   5  -6  -1      263.30      227.31     13.51 o
   5  -6   0       10.13       30.64      5.96 o
  -5   6  -2      275.25      220.58     16.27 o
  -5   6  -3       20.71       37.61      8.23 o
  -5   6  -4       87.99       88.63     12.07 o
   5  -6   4       97.39      116.16     10.90 o
  -5   6  -5      102.90      112.45     13.97 o
   5  -6   5       93.77      106.70     10.56 o
   5  -6   6      166.99      168.57     10.45 o
   5  -6   6      166.99      165.24     12.39 o
   5  -6   7      112.48      102.09      7.98 o
   5  -6   7      112.48      105.09      9.85 o
   5  -6   8        9.51       15.44      4.60 o
   5  -6   8        9.51        9.84      4.55 o
   5  -6   9       52.61       74.17      6.68 o
   5  -7  -9      160.06      126.61      7.58 o
   5  -7  -8      186.10      193.65     10.31 o
   5  -7  -7      393.32      370.33     16.17 o
   5  -7  -6      198.33      214.71     12.52 o
   5  -7  -5       30.40       33.25      6.13 o
   5  -7  -5       30.40       20.35      5.46 o
   5  -7  -4       62.18       48.45      7.14 o
   5  -7  -4       62.18       40.90      6.71 o
   5  -7  -3      289.40      316.78     16.49 o
   5  -7  -3      289.40      297.66     15.74 o
   5  -7  -2      165.59      108.76     10.14 o
   5  -7  -2      165.59      133.81     15.73 o
   5  -7  -2      165.59      123.38     10.09 o
   5  -7  -2      165.59      111.27     11.10 o
   5  -7  -1      272.45      213.53     17.92 o
   5  -7  -1      272.45      233.88     13.41 o
   5  -7  -1      272.45      220.11     15.33 o
   5  -7  -1      272.45      240.91     14.32 o
   5  -7   0      165.78      134.05     12.06 o
   5  -7   0      165.78      137.86     15.20 o
   5  -7   1      267.65      250.52     16.29 o
   5  -7   2      318.67      328.15     19.13 o
   5  -7   3      461.40      436.52     22.79 o
   5  -7   4       61.87       69.83      9.34 o
   5  -7   5      205.25      199.82     13.38 o
   5  -7   6       62.21       86.24      8.62 o
   5  -7   7      339.28      375.98     17.97 o
   5  -8  -5       15.36       11.80      4.62 o
   5  -8  -4       12.88       24.27      5.27 o
   5  -8  -3      248.37      211.18     12.00 o
   5  -8  -2      148.37      185.68     11.50 o
   5  -8  -1      192.54      174.16     12.88 o
   5  -8  -1      192.54      171.28     11.25 o
   5  -8   0      107.61      117.97     10.88 o
   5  -8   1      268.42      373.56     19.87 o
   5  -8   2      604.42      649.44     29.16 o
   5  -8   3      423.42      391.43     19.81 o
   5  -8   4      146.38      231.42     13.71 o
   5  -8   5       83.76       85.05      8.03 o
   5  -8   6      119.93      130.21      8.63 o
   5  -9   1      141.74      156.86     10.57 o
   5  -9   2      137.17      110.86      8.61 o
  -6  -8   4        4.87       13.02      5.05 o
  -6  -8   3       21.24       37.46      6.70 o
  -6  -8   1      278.92      333.23     16.34 o
  -6  -8   1      278.92      329.96     18.96 o
  -6  -8   0      478.45      479.06     24.14 o
  -6  -8   0      478.45      454.94     20.39 o
  -6  -8  -1       89.56      105.43      9.01 o
  -6  -8  -1       89.56      100.28     10.42 o
  -6  -8  -2       15.17       20.61      5.29 o
  -6  -8  -2       15.17       20.73      6.22 o
  -6  -8  -3       14.45       15.22      5.63 o
  -6  -7   8       12.81       27.14      4.72 o
  -6  -7   7      325.88      357.37     15.90 o
  -6  -7   6      121.64      127.45      8.79 o
  -6  -7   5      411.43      426.48     18.14 o
   6   7  -4       45.97       34.41      9.07 o
  -6  -7   3       50.30       69.03      9.36 o
   6   7  -3       55.51       59.24     10.87 o
  -6  -7   2       53.69       67.53      9.32 o
   6   7  -2       63.68      111.24     13.48 o
   6   7  -1       43.24       45.83     10.27 o
  -6  -7   1       45.80       45.09      7.42 o
  -6  -7   1       45.80       50.57      8.14 o
   6   7   0      106.65      121.18     14.73 o
  -6  -7   0      105.71      123.91     10.37 o
  -6  -7   0      105.71      110.97     11.48 o
   6   7   1       56.71      103.19     14.08 o
  -6  -7  -1       60.54       98.28      9.12 o
  -6  -7  -1       60.54      109.11     11.47 o
  -6  -7  -2       67.44      110.55      9.48 o
  -6  -7  -2       67.44      127.60     11.71 o
   6   7   2       76.75      179.13     16.33 o
  -6  -7  -3      138.83      163.92     13.09 o
  -6  -7  -5       64.12       67.54      7.35 o
  -6  -7  -6       20.74       34.07      5.19 o
  -6  -7  -7       35.51       56.84      5.65 o
  -6  -6  11      129.28      104.31      7.17 o
  -6  -6  10       42.68       56.25      6.78 o
  -6  -6  10       42.68       60.58      6.61 o
  -6  -6   9       19.41       23.44      5.94 o
  -6  -6   9       19.41       13.50      5.19 o
  -6  -6   8       93.16       88.66     10.32 o
  -6  -6   8       93.16      106.91      9.32 o
  -6  -6   7      151.34      140.53     11.03 o
   6   6  -7      124.65      124.67     16.44 o
   6   6  -6       94.81      114.48     15.28 o
   6   6  -5      142.27      149.86     15.70 o
   6   6  -4      102.61       67.89     10.97 o
  -6  -6   3      375.41      333.22     19.19 o
   6   6  -3      362.71      328.96     22.31 o
   6   6  -2      500.28      507.19     30.78 o
  -6  -6   2      518.68      547.47     26.48 o
   6   6  -1     1403.43     1299.09     64.54 o
  -6  -6   1     1368.19     1292.14     54.82 o
  -6  -6   0      817.06      751.20     34.16 o
   6   6   0      773.60      718.10     40.24 o
   6   6   1     1894.70     1572.66     75.09 o
  -6  -6  -1     1858.05     1463.96     53.00 o
  -6  -6  -2      301.16      282.75     14.35 o
   6   6   2      279.79      252.14     21.17 o
   6   6   3      683.30      638.31     36.66 o
  -6  -6  -4      535.72      455.14     21.29 o
   6   6   4      562.96      490.31     28.61 o
  -6  -6  -5      888.87      923.36     32.77 o
  -6  -6  -5      888.87      932.87     35.11 o
   6   6   5      896.24      924.05     47.67 o
  -6  -6  -6      182.58      269.06     13.74 o
  -6  -6  -6      182.58      282.79     14.77 o
  -6  -6  -7      213.06      230.64     12.35 o
  -6  -6  -7      213.06      216.12     11.58 o
  -6  -6  -8      105.10      100.61      7.93 o
  -6  -6  -9      174.92      153.01      8.25 o
  -6  -5  12       20.95       31.41      5.39 o
  -6  -5  11       26.36       43.69      6.63 o
  -6  -5  11       26.36       53.60      7.35 o
  -6  -5  10      171.19      163.36     12.11 o
  -6  -5  10      171.19      160.56      8.97 o
  -6  -5   9      249.29      270.40     16.89 o
  -6  -5   9      249.29      265.74     13.00 o
  -6  -5   8      371.59      426.16     22.34 o
  -6  -5   8      371.59      398.32     17.58 o
  -6  -5   8      371.59      404.59     21.35 o
   6   5  -7      108.70      136.16     15.84 o
  -6  -5   7      103.99      118.61      8.72 o
  -6  -5   6      202.80      193.09     17.00 o
  -6  -5   6      202.80      213.16     11.37 o
   6   5  -6      220.96      246.94     19.28 o
   6   5  -4       94.48      103.97     11.31 o
  -6  -5   4       69.77       76.57     10.63 o
   6   5  -3       72.09       59.93      9.34 o
  -6  -5   3       83.22       95.60      9.97 o
   6   5  -2      257.37      374.51     23.25 o
  -6  -5   2      304.69      400.84     23.77 o
   6   5  -1      313.48      339.82     21.08 o
  -6  -5   1      313.60      298.35     20.46 o
  -6  -5   0     1784.15     2323.55    109.34 o
   6   5   0     1784.83     2377.68    109.29 o
   6   5   1      320.77      288.15     20.22 o
   6   5   2     2143.69     1807.70     86.92 o
   6   5   3      119.81      184.32     16.68 o
   6   5   4     1033.18     1047.19     53.85 o
   6   5   5       71.61      101.09     12.24 o
   6   5   6      762.15      700.22     37.87 o
  -6  -5  -6      761.34      665.09     27.55 o
  -6  -5  -7      143.63      146.58     11.00 o
  -6  -5  -7      143.63      150.63     10.45 o
  -6  -5  -8       82.47      105.30      8.41 o
  -6  -5  -8       82.47       96.32      8.55 o
  -6  -5  -9      139.29      138.64      8.65 o
  -6  -5  -9      139.29      132.21      9.11 o
  -6  -5 -10      162.63      164.27      8.73 o
  -6  -4  12       73.85       85.23      8.24 o
  -6  -4  12       73.85       65.35      5.92 o
  -6  -4  11       41.71       46.57      6.23 o
  -6  -4  10      279.59      317.70     15.81 o
  -6  -4  10      279.59      302.87     17.85 o
  -6  -4   9      162.70      164.13     11.29 o
  -6  -4   9      162.70      153.05     12.37 o
  -6  -4   8     1391.56     1279.55     46.99 o
  -6  -4   8     1391.56     1262.82     53.29 o
  -6  -4   7      187.29      188.46     16.59 o
  -6  -4   7      187.29      218.58     13.86 o
  -6  -4   6     1138.67     1243.93     60.03 o
   6   4  -6     1172.07     1181.94     59.40 o
  -6  -4   6     1138.67     1136.65     48.97 o
  -6  -4   5      196.35      219.35     15.95 o
  -6  -4   5      196.35      192.42     12.18 o
   6   4  -5      212.47      205.02     16.00 o
   6   4  -4      717.40      890.93     45.42 o
  -6  -4   4      729.39      921.78     45.84 o
   6   4  -3       59.64       47.92      7.59 o
  -6  -4   3       60.68       55.23      7.93 o
   6   4  -2      191.02      188.71     13.89 o
  -6  -4   2      180.05      167.72     12.71 o
  -6  -4   1      478.07      458.91     26.14 o
   6   4  -1      502.45      505.99     26.68 o
  -6  -4   0       72.56       83.58      9.01 o
   6   4   0       63.50       69.58      8.91 o
   6   4   1       34.94       70.78      9.05 o
  -6  -4  -1       38.77       74.13      8.91 o
  -6  -4  -2      389.51      351.56     21.87 o
   6   4   2      385.17      349.45     22.33 o
   6   4   3      705.67      784.76     41.21 o
  -6  -4  -3      688.17      757.01     40.65 o
   6   4   4      288.84      414.02     25.85 o
   6   4   5      105.99      114.69     13.06 o
   6   4   6       58.69       60.08     11.26 o
   6   4   7        4.11       -0.84      6.85 o
  -6  -4  -8      102.65      101.70      9.20 o
  -6  -4  -8      102.65      100.33      9.34 o
  -6  -4  -8      102.65       92.64      8.67 o
   6   4   8      100.56       97.24     12.72 o
  -6  -4  -9       66.43       82.08      8.19 o
  -6  -4  -9       66.43       75.13      7.40 o
  -6  -4 -10       88.88       87.49      6.88 o
  -6  -3  13       95.14       98.12      8.24 o
   6   3 -13      105.95       95.88      7.12 o
   6   3 -12       58.80       62.31      7.59 o
  -6  -3  11       61.69       71.82      9.48 o
  -6  -3  10      215.22      185.21     13.96 o
  -6  -3   9      800.15      980.62     43.69 o
  -6  -3   8       36.11       76.02      9.07 o
  -6  -3   7      338.49      433.83     21.93 o
  -6  -3   6      885.75      857.67     42.09 o
  -6  -3   6      885.75      774.78     35.13 o
   6   3  -5      957.77      906.93     46.84 o
  -6  -3   5      951.95      976.89     46.91 o
   6   3  -4      928.45     1001.82     47.81 o
  -6  -3   4      861.10      894.57     47.45 o
  -6  -3   4      861.10     1039.30     39.88 o
  -6  -3   3     3707.60     3719.48    162.28 o
  -6  -3   3     3707.60     3523.07    134.48 o
  -6  -3   2      654.53      819.42     32.81 o
  -6  -3   2      654.53      780.95     39.31 o
  -6  -3   1      257.62       98.77      8.31 o
  -6  -3   0     1791.91     2001.11     91.54 o
  -6  -3   0     1791.91     2007.12     75.55 o
  -6  -3  -1     1029.72      917.88     44.66 o
  -6  -3  -2      335.03      298.84     18.15 o
   6   3   2      355.62      275.31     18.70 o
   6   3   3      402.54      415.21     24.19 o
  -6  -3  -3      398.85      375.88     23.01 o
  -6  -3  -4      643.04      618.24     34.32 o
   6   3   4      657.29      653.00     34.93 o
   6   3   5       17.33       44.33      8.55 o
  -6  -3  -5       14.53       26.43      6.99 o
   6   3   6      688.09      599.32     33.40 o
  -6  -3  -6      638.81      535.09     33.72 o
   6   3   7      196.36      223.05     18.90 o
   6   3   8       47.19       54.83     11.30 o
  -6  -3  -9      291.72      344.18     17.98 o
  -6  -3  -9      291.72      337.10     15.53 o
  -6  -3 -10       28.00       29.42      6.82 o
  -6  -3 -10       28.00       41.59      5.94 o
   6   2 -13       27.70       31.43      4.91 o
   6   2 -12       10.59       12.06      5.05 o
  -6  -2  12       12.26       13.26      6.18 o
  -6  -2  11      378.46      370.09     21.06 o
   6   2 -11      362.42      345.68     18.59 o
  -6  -2  10      271.28      238.63     16.51 o
  -6  -2   9     1919.43     1659.71     69.48 o
  -6  -2   8       31.44       38.71      7.18 o
   6   2  -7     1267.74     1212.09     62.78 o
  -6  -2   7     1228.34     1203.69     50.53 o
   6   2  -6      273.37      353.95     22.09 o
  -6  -2   6      283.29      349.76     17.17 o
  -6  -2   5      741.82      950.36     37.78 o
   6   2  -5      761.82      918.53     47.70 o
   6   2  -4      236.04      266.64     15.97 o
  -6  -2   4      241.55      273.48     12.99 o
  -6  -2   4      241.55      216.80     14.50 o
   6   2  -3      731.41      812.14     40.41 o
  -6  -2   3      720.64      791.32     32.47 o
  -6  -2   3      720.64      820.11     39.17 o
  -6  -2   2      374.59      479.76     20.78 o
  -6  -2   2      374.59      477.69     24.83 o
   6   2  -2      389.68      511.07     25.68 o
  -6  -2   1     1542.15     1455.50     67.94 o
   6   2  -1     1633.36     1515.53     56.00 o
  -6  -2   0       80.79       79.78      7.12 o
  -6  -2  -1     2723.82     2418.03    109.10 o
  -6  -2  -2       20.12       16.95      4.91 o
  -6  -2  -3     1270.04     1309.14     62.66 o
  -6  -2  -4       12.34       10.01      5.41 o
   6   2   4       11.39       10.80      6.20 o
   6   2   5     1946.28     2082.77     97.48 o
  -6  -2  -5     1959.19     2083.17     98.25 o
   6   2   6       13.16       24.15      7.83 o
   6   2   7     1298.05     1099.56     56.90 o
   6   2   8      351.12      288.47     22.33 o
  -6  -2  -8      364.33      303.95     14.75 o
  -6  -2  -9     1059.93     1094.92     37.63 o
   6   2   9     1012.54     1018.63     56.00 o
  -6  -2  -9     1059.93     1044.40     43.29 o
  -6  -2 -10      141.53      120.74     11.91 o
  -6  -2 -11      246.12      279.00     14.93 o
   6   1 -14       48.11       71.08      7.90 o
  -6  -1  12       14.42       12.02      6.63 o
   6   1 -12       20.56       36.20      5.79 o
   6   1 -11      202.21      208.67     13.62 o
  -6  -1  11      192.00      233.70     16.26 o
   6   1 -10      177.86      179.28     12.68 o
  -6  -1  10      169.94      178.07     14.58 o
   6   1  -9      185.31      166.02     22.39 o
  -6  -1   9      170.79      149.86     13.28 o
   6   1  -8      313.09      250.53     25.79 o
  -6  -1   8      320.98      274.49     16.14 o
   6   1  -7      185.82      248.47     18.06 o
  -6  -1   6      705.46      855.56     34.69 o
   6   1  -6      672.26      860.72     44.98 o
   6   1  -5      457.94      347.69     20.64 o
  -6  -1   5      480.44      347.87     16.02 o
   6   1  -4     1692.93     1689.17     80.75 o
  -6  -1   3     1105.07     1173.45     55.91 o
   6   1  -3     1051.78     1263.28     58.80 o
   6   1  -2     2905.64     3352.43    155.35 o
   6   1  -1      692.45      572.49     23.13 o
  -6  -1  -1     1079.64     1221.34     56.94 o
  -6  -1  -2     1804.32     1522.06     70.79 o
  -6  -1  -4     2235.11     2608.87    119.72 o
   6   1   5      423.62      572.81     31.91 o
  -6  -1  -5      427.64      575.62     32.88 o
   6   1   6      390.88      363.82     24.08 o
  -6  -1  -8      346.13      379.69     18.25 o
  -6  -1  -9       22.22       58.15      6.89 o
  -6  -1 -10      364.74      407.43     21.88 o
  -6  -1 -10      364.74      407.45     17.80 o
  -6  -1 -11       37.25       28.42      8.36 o
  -6  -1 -12      122.98      112.08      9.23 o
   6   0 -14      950.96      821.80     31.32 o
   6   0 -12      895.95      793.26     34.25 o
  -6   0  10     1410.89     1362.72     69.02 o
   6   0 -10     1403.16     1406.41     50.63 o
  -6   0   8      225.26      177.21     14.47 o
   6   0  -8      217.84      157.39     19.91 o
   6   0  -6     2554.16     2694.29    125.31 o
  -6   0   6     2608.29     2570.77    118.47 o
   6   0  -6     2554.16     2594.73    132.81 o
   6   0  -4     1390.14     1493.29     71.83 o
   6   0  -2      282.75      294.43     16.32 o
   6   0   0     5481.03     7137.13    351.21 o
   6   0   0     5481.03     7265.84    364.58 o
   6   0   0     5481.03     7275.94    264.17 o
  -6   0  -2     2283.25     2656.49    120.26 o
   6   0   6      209.65      210.03     13.70 o
   6   0   8       71.17       95.32     10.78 o
  -6   0 -12       34.81      120.34     10.46 o
   6  -1 -13      370.86      343.86     13.77 o
   6  -1 -13      370.86      333.64     16.48 o
   6  -1 -12       20.56       21.90      5.03 o
   6  -1 -12       20.56       25.85      8.02 o
   6  -1 -11      202.21      201.47     11.39 o
  -6   1  11      192.00      203.40     17.58 o
   6  -1 -11      202.21      204.40     14.51 o
  -6   1  10      169.94      167.59     15.32 o
  -6   1   9      170.79      140.49     13.74 o
  -6   1   8      320.98      306.98     20.10 o
   6  -1  -7      185.82      221.56     17.15 o
  -6   1   7      217.10      248.05     16.22 o
   6  -1  -6      672.26      842.81     44.59 o
  -6   1   6      705.46      859.28     41.83 o
   6  -1  -6      672.26      862.58     48.65 o
   6  -1  -5      457.94      337.82     22.64 o
   6  -1  -5      457.94      331.29     19.89 o
   6  -1  -4     1692.93     1709.36     85.27 o
   6  -1  -4     1692.93     1724.85     82.00 o
   6  -1  -3     1051.78     1175.16     56.49 o
   6  -1  -2     2905.65     3510.81    157.11 o
   6  -1  -2     2905.65     3273.31    174.10 o
   6  -1  -1      692.45      600.01     33.37 o
   6  -1   0     5326.31     7037.97    353.71 o
   6  -1   0     5326.31     6970.62    340.73 o
   6  -1   0     5326.31     6956.88    255.67 o
   6  -1   1     1095.75     1123.83     57.73 o
   6  -1   1     1095.75     1155.26     44.43 o
   6  -1   2     1847.64     1309.71     66.72 o
  -6   1  -4     2235.11     2342.36    113.86 o
   6  -1   4     2313.41     2195.36    114.54 o
  -6   1  -5      427.65      568.19     34.32 o
   6  -1   5      423.62      513.38     31.96 o
  -6   1  -6      391.54      290.43     24.18 o
   6  -1   6      390.88      328.04     17.62 o
   6  -1   7      177.95      163.11     12.68 o
   6  -1   8      338.96      365.93     20.77 o
   6  -1   9       21.11       67.82      9.89 o
   6  -1  10      355.27      379.00     21.76 o
  -6   1 -10      364.74      381.25     19.21 o
  -6   1 -11       37.25       29.52      5.36 o
   6  -2 -13       27.70       33.61      4.72 o
   6  -2 -12       10.59       16.66      4.60 o
   6  -2 -11      362.42      358.05     17.82 o
  -6   2  11      378.46      328.46     22.10 o
   6  -2 -11      362.42      318.40     15.18 o
  -6   2  10      271.28      203.64     16.29 o
  -6   2   9     1919.43     1573.22     75.43 o
  -6   2   8       31.44       63.73      8.98 o
   6  -2  -7     1267.74     1116.98     59.62 o
  -6   2   7     1228.34     1177.94     55.28 o
   6  -2  -6      273.37      308.76     20.50 o
  -6   2   6      283.29      337.78     18.66 o
   6  -2  -5      761.82      965.80     46.88 o
  -6   2   5      741.82      881.73     43.27 o
   6  -2  -4      236.04      251.87     16.50 o
   6  -2  -4      236.04      276.05     16.11 o
   6  -2  -3      731.41      792.03     45.23 o
   6  -2  -3      731.41      794.74     39.32 o
   6  -2  -2      389.68      517.50     26.78 o
   6  -2  -2      389.68      546.88     31.46 o
   6  -2  -1     1633.36     1554.17     82.35 o
   6  -2   0       84.50       89.47      8.68 o
   6  -2   0       84.50      102.84      9.11 o
   6  -2   1     2702.50     2284.65    114.40 o
   6  -2   1     2702.50     2291.87     86.29 o
   6  -2   2       18.62       14.41      5.17 o
   6  -2   2       18.62       13.60      4.09 o
   6  -2   3     1144.74     1084.83     41.26 o
   6  -2   3     1144.74      934.66     53.31 o
  -6   2  -4       12.34       11.23      5.48 o
   6  -2   4       11.39       13.72      6.42 o
   6  -2   5     1946.28     1964.98     77.78 o
  -6   2  -5     1959.19     1947.58     91.23 o
   6  -2   6       13.16       32.58      6.77 o
   6  -2   7     1298.05     1093.47     47.45 o
   6  -2   8      351.12      282.42     17.43 o
   6  -2   9     1012.54      992.41     44.36 o
   6  -2  10      138.05      110.00      9.75 o
   6  -2  10      138.05      106.07     11.00 o
  -6   2 -11      246.12      232.23     13.32 o
   6  -2  11      240.14      245.39     12.57 o
   6  -3 -13      105.95       94.37      6.35 o
   6  -3 -12       58.80       62.34      6.06 o
   6  -3 -11       42.66       42.26      6.30 o
   6  -3 -10      239.36      195.91     11.71 o
  -6   3  10      215.22      179.87     14.63 o
   6  -3 -10      239.36      213.80     12.14 o
  -6   3   9      800.15      886.72     44.83 o
  -6   3   8       36.11      110.35     11.25 o
  -6   3   7      338.49      553.77     29.06 o
  -6   3   6      885.75      764.22     37.14 o
  -6   3   5      951.95      873.22     41.69 o
   6  -3  -5      957.77      912.93     45.03 o
   6  -3  -4      928.45     1024.70     49.69 o
   6  -3  -3     3737.58     3107.79    146.09 o
   6  -3  -3     3737.58     3439.88    171.44 o
   6  -3  -2      664.36      763.26     44.05 o
   6  -3  -2      664.36      743.48     36.68 o
   6  -3  -1      272.73      115.84     11.05 o
   6  -3   0     1817.18     1994.69    105.72 o
   6  -3   1      991.96      825.16     44.90 o
  -6   3  -2      335.03      283.91     16.66 o
   6  -3   2      355.63      293.96     19.18 o
  -6   3  -3      398.85      365.61     20.78 o
   6  -3   3      402.54      362.07     23.57 o
  -6   3  -4      643.04      667.34     34.90 o
   6  -3   5       17.33       31.93      5.86 o
  -6   3  -5       14.53       36.48      7.59 o
   6  -3   6      688.09      559.63     25.71 o
  -6   3  -6      638.81      503.40     30.85 o
   6  -3   7      196.37      209.14     12.54 o
   6  -3   7      196.37      196.27     13.84 o
   6  -3   8       47.19       53.23      8.48 o
   6  -3   8       47.19       50.24      7.23 o
   6  -3   9      291.67      322.03     16.25 o
   6  -3   9      291.67      328.20     18.65 o
   6  -3  10       30.18       38.98      5.60 o
   6  -3  11       67.85       86.47      6.30 o
   6  -4 -12       82.23       74.55      6.11 o
   6  -4 -11       39.85       33.14      5.27 o
   6  -4 -11       39.85       38.81      5.84 o
   6  -4 -10      255.55      250.31     12.64 o
   6  -4 -10      255.55      250.79     13.17 o
   6  -4  -9      161.09      150.96     10.33 o
  -6   4   9      162.70      151.66     12.32 o
  -6   4   8     1391.56     1196.10     56.86 o
   6  -4  -7      191.47      226.36     13.55 o
   6  -4  -6     1172.07     1205.48     45.47 o
   6  -4  -5      212.47      213.46     12.28 o
   6  -4  -5      212.47      217.08     17.17 o
   6  -4  -4      717.40      942.28     47.40 o
   6  -4  -4      717.40      935.21     35.75 o
   6  -4  -3       59.64       47.85      5.87 o
   6  -4  -3       59.64       48.76      9.03 o
   6  -4  -2      191.02      186.43     13.79 o
   6  -4  -2      191.02      171.68     16.26 o
   6  -4  -2      191.02      202.43     10.46 o
   6  -4  -1      502.45      473.70     31.56 o
   6  -4  -1      502.45      498.40     20.10 o
   6  -4   0       63.50       57.03      5.65 o
   6  -4   0       63.50       53.44      8.77 o
  -6   4   0       72.56       67.67      6.52 o
  -6   4  -1       38.77       86.32      7.81 o
   6  -4   1       34.94       65.99      6.32 o
  -6   4  -2      389.51      374.49     21.13 o
  -6   4  -3      688.17      743.22     37.75 o
  -6   4  -4      290.41      420.15     24.96 o
  -6   4  -5       96.69      118.44     12.98 o
  -6   4  -6       56.74       50.41     10.54 o
   6  -4   6       58.69       59.44      6.13 o
   6  -4   7        4.11       10.91      4.19 o
  -6   4  -7        2.99        2.97      7.23 o
   6  -4   8      100.56       95.71     10.47 o
   6  -4   8      100.56       92.07      7.38 o
   6  -4   9       61.17       76.40      9.65 o
   6  -4   9       61.17       63.03      5.60 o
   6  -4  10       86.40       99.39      9.73 o
   6  -4  11       87.56      128.48      9.22 o
   6  -5 -12       19.32       29.37      3.90 o
   6  -5 -12       19.32       21.55      3.52 o
   6  -5 -11       20.07       45.48      5.36 o
   6  -5 -11       20.07       39.83      5.31 o
   6  -5 -10      174.35      154.42      9.73 o
   6  -5 -10      174.35      148.57      9.52 o
   6  -5  -9      238.13      227.69     12.28 o
   6  -5  -8      359.66      325.08     15.73 o
   6  -5  -7      108.70      107.65     10.01 o
   6  -5  -6      220.96      195.98     12.71 o
   6  -5  -6      220.96      229.63     13.02 o
   6  -5  -6      220.96      210.08     18.42 o
   6  -5  -5       50.98      175.91     16.47 o
   6  -5  -4       94.48      103.30      9.13 o
   6  -5  -4       94.48      114.11     13.78 o
   6  -5  -3       72.09       72.62      7.66 o
   6  -5  -3       72.09       89.72     12.00 o
   6  -5  -2      257.37      392.82     18.26 o
   6  -5  -2      257.37      396.20     23.90 o
   6  -5  -1      313.48      392.40     17.94 o
   6  -5   0     1784.84     2309.89     81.26 o
   6  -5   1      320.77      313.00     15.27 o
  -6   5  -1      321.52      304.58     18.27 o
  -6   5  -2     2126.07     1807.20     84.12 o
  -6   5  -3      125.71      206.21     15.91 o
  -6   5  -4     1010.23     1107.61     55.99 o
  -6   5  -5       59.76       82.14     12.05 o
  -6   5  -6      761.34      671.00     38.06 o
   6  -5   6      762.15      655.43     29.82 o
   6  -5   7      146.47      129.88     11.31 o
   6  -5   7      146.47      134.29     10.55 o
   6  -5   8       73.37       81.48      8.79 o
   6  -5   9      151.19      150.42     10.07 o
   6  -5  10      133.80      154.53      9.28 o
   6  -6 -11      131.08      102.59      6.50 o
   6  -6 -10       48.94      103.36      7.21 o
   6  -6  -9       26.41       32.51      5.27 o
   6  -6  -8       92.48       83.58      7.43 o
   6  -6  -7      124.65      127.67      9.32 o
   6  -6  -7      124.65      104.83      9.70 o
   6  -6  -6       94.81       90.41      8.94 o
   6  -6  -6       94.81      100.64      9.56 o
   6  -6  -6       94.81       91.89      8.05 o
   6  -6  -5      142.27      153.50     16.03 o
   6  -6  -5      142.27      147.61     11.00 o
   6  -6  -5      142.27      146.79     11.00 o
   6  -6  -4      102.61       84.98      8.82 o
   6  -6  -4      102.61       85.79     13.63 o
   6  -6  -4      102.61       84.43      9.06 o
   6  -6  -3      362.71      339.96     23.68 o
   6  -6  -3      362.71      328.50     16.74 o
   6  -6  -3      362.71      309.81     16.14 o
   6  -6  -2      500.28      557.81     24.39 o
   6  -6  -2      500.28      572.14     23.59 o
   6  -6  -2      500.28      530.03     31.86 o
   6  -6  -1     1403.43     1288.42     47.05 o
   6  -6  -1     1403.43     1261.47     44.60 o
   6  -6  -1     1403.43     1153.71     60.71 o
   6  -6   0      773.60      699.56     29.20 o
   6  -6   1     1894.70     1591.29     58.91 o
  -6   6  -2      301.16      263.54     18.79 o
  -6   6  -3      681.27      688.47     36.30 o
   6  -6   3      683.30      604.59     29.34 o
   6  -6   4      562.96      473.01     23.46 o
  -6   6  -4      535.72      463.42     29.10 o
   6  -6   5      896.24      925.62     39.17 o
  -6   6  -5      888.87      924.30     50.12 o
   6  -6   6      203.73      245.44     12.83 o
   6  -6   6      203.73      279.18     15.88 o
   6  -6   7      223.04      254.43     14.42 o
   6  -6   7      223.04      237.64     12.14 o
   6  -6   8      119.59       96.46      8.39 o
   6  -7  -9      120.83      114.35      7.26 o
   6  -7  -8       13.30       49.43      5.58 o
   6  -7  -7      316.03      297.02     13.78 o
   6  -7  -6      117.23       96.32      8.82 o
   6  -7  -5      430.38      400.44     19.66 o
   6  -7  -5      430.38      440.52     19.27 o
   6  -7  -4       45.97       49.88      7.21 o
   6  -7  -4       45.97       37.74      6.56 o
   6  -7  -3       55.51       81.08      8.74 o
   6  -7  -3       55.51       59.75      8.91 o
   6  -7  -3       55.51       72.97      8.43 o
   6  -7  -2       63.68       80.42     13.39 o
   6  -7  -2       63.68       81.07      8.79 o
   6  -7  -2       63.68       64.21      8.98 o
   6  -7  -2       63.68       78.26      8.81 o
   6  -7  -1       43.24       34.53      7.66 o
   6  -7  -1       43.24       32.83      6.70 o
   6  -7  -1       43.24       41.66      7.11 o
   6  -7  -1       43.24       26.22      8.91 o
   6  -7   0      106.65      115.41     10.90 o
   6  -7   0      106.65       84.52     12.84 o
   6  -7   1       56.71       85.56      9.89 o
   6  -7   3      147.23      184.55     13.64 o
   6  -7   4        6.70       22.14      6.46 o
   6  -7   5       70.26       69.48      8.65 o
   6  -7   6       17.66       18.29      5.24 o
   6  -7   7       33.65       53.94      6.54 o
   6  -8  -5      213.66      206.41     11.20 o
   6  -8  -4        2.93        4.09      4.21 o
   6  -8  -3       15.84       24.73      5.63 o
   6  -8  -2       23.50       38.59      7.16 o
   6  -8  -1      285.94      322.45     17.76 o
   6  -8  -1      285.94      320.17     15.50 o
   6  -8   0      457.90      489.11     23.75 o
   6  -8   1      100.42      115.38     10.64 o
   6  -8   2       16.35       31.24      6.77 o
   6  -8   3       16.38       28.92      5.86 o
   6  -8   4       39.65       51.67      6.90 o
   6  -8   5       81.39       98.89      8.07 o
   6  -9   0        9.78        5.22      4.79 o
   6  -9   1      149.69      130.32      9.42 o
  -7  -8   5      121.60      138.83      9.30 o
  -7  -8   4      235.53      279.17     14.11 o
  -7  -8   3      164.28      183.95     11.41 o
  -7  -8   2      899.69      801.19     30.76 o
  -7  -8   1      233.25      205.30     12.09 o
  -7  -8   1      233.25      198.34     13.89 o
  -7  -8   0      488.68      500.88     25.54 o
  -7  -8   0      488.68      531.35     21.96 o
  -7  -8  -1       81.64       82.09      9.17 o
  -7  -8  -1       81.64       84.68      8.07 o
  -7  -8  -2       84.27      100.66     10.16 o
  -7  -7   8      174.54      212.74     10.62 o
  -7  -7   7      391.12      355.11     15.86 o
  -7  -7   6      209.99      212.01     11.42 o
  -7  -7   5      231.99      224.92     11.99 o
  -7  -7   4       60.46      124.26      9.00 o
  -7  -7   3      284.18      263.04     16.85 o
   7   7  -3      269.64      267.73     20.76 o
   7   7  -2      147.47      159.64     15.99 o
  -7  -7   2      141.62      149.38     12.56 o
  -7  -7   1      323.91      322.67     19.04 o
  -7  -7   1      323.91      305.17     16.35 o
   7   7  -1      354.24      342.40     23.82 o
  -7  -7   0       49.32       42.60      7.26 o
  -7  -7   0       49.32       50.00      8.33 o
   7   7   0       37.68       35.20      9.98 o
   7   7   1      200.67      236.03     21.10 o
  -7  -7  -1      239.51      286.05     17.27 o
  -7  -7  -1      239.51      261.27     14.06 o
  -7  -7  -2      155.23      151.17     12.49 o
  -7  -7  -3      913.48      917.39     41.40 o
  -7  -7  -5      148.16      154.39      9.66 o
  -7  -7  -6       96.84      136.52      8.51 o
  -7  -7  -7       95.07       93.21      6.59 o
  -7  -6  10      162.39      186.16     11.32 o
  -7  -6  10      162.39      187.96     10.81 o
  -7  -6   9      440.44      429.60     21.25 o
  -7  -6   9      440.44      450.47     20.17 o
  -7  -6   8      105.63      112.99      9.51 o
  -7  -6   7      179.11      226.65     14.03 o
  -7  -6   6      186.20      182.58     13.23 o
   7   6  -6      201.67      200.99     18.37 o
   7   6  -5       95.95       86.98     12.67 o
   7   6  -4      290.28      255.26     19.94 o
   7   6  -3      186.38      208.81     17.55 o
  -7  -6   3      197.17      205.71     17.70 o
  -7  -6   2      121.24      100.90     10.45 o
   7   6  -2      109.56      102.14     12.77 o
   7   6  -1      252.51      214.10     17.97 o
  -7  -6   1      241.74      183.93     13.87 o
  -7  -6   0        4.72       18.21      6.01 o
   7   6   0        4.97       24.75      8.98 o
  -7  -6  -1       45.05       70.78      8.00 o
   7   6   1       47.92       76.62     12.14 o
   7   6   2     1014.62      869.89     47.89 o
   7   6   3       63.53       80.18     11.97 o
   7   6   4      326.96      417.08     26.38 o
  -7  -6  -5      153.15      147.14     11.10 o
  -7  -6  -6        2.86        8.45      4.74 o
  -7  -6  -7       97.94       93.20      8.24 o
  -7  -6  -8      125.27      139.66      8.46 o
  -7  -6  -9      143.32      151.36      7.87 o
  -7  -5  12      176.21      161.28      9.76 o
  -7  -5  11       51.39       63.01      7.28 o
  -7  -5  10      171.39      161.95     12.08 o
  -7  -5  10      171.39      168.88      9.30 o
  -7  -5   9      263.26      326.99     18.64 o
  -7  -5   9      263.26      306.69     14.40 o
  -7  -5   8      618.71      553.56     22.48 o
  -7  -5   7      215.23      210.06     11.44 o
   7   5  -6      589.72      504.17     32.13 o
  -7  -5   6      602.36      536.65     21.47 o
  -7  -5   6      602.36      531.48     31.97 o
   7   5  -5      255.88      224.60     18.59 o
  -7  -5   5      267.71      238.33     18.14 o
  -7  -5   4      104.04      133.26     13.03 o
   7   5  -4       98.29      170.84     15.48 o
  -7  -5   3      332.56      375.22     22.81 o
   7   5  -3      306.67      316.78     21.94 o
   7   5  -2      288.16      489.09     28.08 o
  -7  -5   2      276.99      459.15     27.58 o
  -7  -5   1     1796.25     1676.56     80.57 o
   7   5  -1     1781.73     1681.17     80.58 o
  -7  -5   0      702.88      867.09     44.79 o
   7   5   0      678.12      844.18     45.21 o
  -7  -5  -1      254.18      235.63     18.28 o
   7   5   1      273.55      285.05     20.28 o
   7   5   2      197.12      239.42     19.74 o
   7   5   3      248.84      285.93     21.45 o
   7   5   4       99.74       89.02     12.39 o
   7   5   5      860.85      928.07     48.45 o
  -7  -5  -6       78.39      163.66     11.31 o
   7   5   6       78.98       90.54     12.57 o
  -7  -5  -6       78.39      124.64      9.56 o
  -7  -5  -7      378.52      345.10     16.93 o
  -7  -5  -7      378.52      352.28     16.09 o
  -7  -5  -8      162.69      155.56     10.57 o
  -7  -5  -8      162.69      171.55     10.16 o
  -7  -5  -9       27.95       32.61      4.86 o
  -7  -5  -9       27.95       27.20      4.79 o
  -7  -4  12       57.92       63.30      7.33 o
  -7  -4  12       57.92       53.34      5.39 o
  -7  -4  11       28.46       19.70      4.76 o
  -7  -4  10      621.96      629.46     26.58 o
  -7  -4  10      621.96      658.85     30.29 o
  -7  -4   9      134.37      148.77     10.90 o
  -7  -4   8     1767.17     1847.00     65.18 o
  -7  -4   8     1767.17     1795.95     73.84 o
  -7  -4   7      136.74      125.22     11.14 o
  -7  -4   7      136.74       90.71     12.49 o
   7   4  -6      793.61      768.30     41.32 o
  -7  -4   6      730.97      736.30     40.45 o
  -7  -4   6      730.97      733.16     32.81 o
   7   4  -5      156.94      163.04     15.03 o
  -7  -4   5      175.24      163.89     10.89 o
  -7  -4   5      175.24      188.70     14.24 o
  -7  -4   4      219.05      223.18     13.17 o
   7   4  -4      235.96      265.98     18.04 o
  -7  -4   4      219.05      265.88     17.46 o
  -7  -4   3      289.14      333.56     20.19 o
   7   4  -3      264.97      304.59     20.55 o
   7   4  -2     1942.02     1961.17     87.38 o
  -7  -4   2     2006.43     1768.70     86.87 o
   7   4  -1      332.25      336.73     21.67 o
  -7  -4   1      347.92      371.97     21.36 o
   7   4   0     1947.93     2345.46    107.04 o
  -7  -4   0     1927.07     2269.21    106.48 o
   7   4   1      210.80      235.41     17.63 o
  -7  -4  -1      206.63      228.90     16.14 o
  -7  -4  -2      625.54      585.80     30.77 o
   7   4   2      625.93      487.14     30.86 o
  -7  -4  -3      352.36      310.11     21.28 o
   7   4   3      367.98      335.75     22.37 o
   7   4   4     1393.09     1314.79     65.32 o
  -7  -4  -4     1469.68     1301.49     65.10 o
   7   4   5      448.57      400.22     25.70 o
   7   4   6      781.60      828.65     44.96 o
   7   4   7      116.78      139.16     14.98 o
  -7  -4  -7      105.29      130.19      9.94 o
  -7  -4  -7      105.29      127.53     10.52 o
  -7  -4  -7      105.29       90.75      9.61 o
  -7  -4  -8      137.88      150.29     10.78 o
  -7  -4  -8      137.88      151.89     10.38 o
  -7  -4  -8      137.88      143.86     10.83 o
  -7  -4  -9       46.49       38.60      6.11 o
  -7  -4  -9       46.49       37.23      5.79 o
  -7  -4 -10      350.13      382.43     15.09 o
   7   3 -13       70.05       61.92      5.77 o
   7   3 -12        9.38       28.10      5.86 o
  -7  -3  11       91.75       80.97      9.68 o
  -7  -3  10       81.39       89.34     10.37 o
  -7  -3   9      869.34      858.08     39.28 o
  -7  -3   8      861.90      835.98     37.45 o
  -7  -3   8      861.90      791.24     43.58 o
  -7  -3   7     1263.16     1211.31     61.71 o
  -7  -3   7     1263.16     1282.71     52.35 o
  -7  -3   6      281.43      311.09     19.71 o
  -7  -3   6      281.43      276.23     16.13 o
  -7  -3   5     2017.37     2102.74     82.71 o
  -7  -3   5     2017.37     2344.40    100.80 o
   7   3  -5     2008.51     2032.80     99.93 o
   7   3  -4      234.48      310.52     19.61 o
  -7  -3   4      220.69      308.58     19.01 o
  -7  -3   4      220.69      323.82     16.17 o
  -7  -3   3     1082.34     1150.43     56.15 o
   7   3  -3     1059.52     1178.63     56.75 o
  -7  -3   3     1082.34     1195.26     46.84 o
  -7  -3   2      940.13      812.20     42.37 o
  -7  -3   2      940.13      931.58     35.78 o
  -7  -3   1     2396.29     2253.83     83.73 o
  -7  -3   1     2396.29     2171.85    100.83 o
  -7  -3   0      372.27      351.70     16.67 o
  -7  -3   0      372.27      370.89     20.73 o
  -7  -3  -1     2551.89     2364.04    102.16 o
   7   3   1     2558.08     2075.02    102.41 o
  -7  -3  -2      350.94      436.14     24.97 o
   7   3   2      355.31      444.80     26.46 o
   7   3   3      405.15      325.85     22.34 o
  -7  -3  -3      413.44      364.11     21.91 o
  -7  -3  -4      242.07      248.67     17.73 o
   7   3   4      235.53      238.43     18.31 o
  -7  -3  -5      171.84      169.82     15.78 o
   7   3   5      160.21      214.39     16.64 o
   7   3   6       21.56       39.36      9.93 o
  -7  -3  -6       18.64       33.01      9.55 o
   7   3   7      175.35      160.26     16.45 o
  -7  -3  -8       79.00       89.51      8.48 o
  -7  -3  -8       79.00      103.45     10.61 o
   7   3   8       70.17       75.08     12.79 o
  -7  -3  -9      119.20       92.56      9.46 o
  -7  -3  -9      119.20       98.60      8.51 o
  -7  -3 -10       53.88       45.07      6.66 o
   7   2 -13       82.56       88.40      6.92 o
  -7  -2  12       11.77       13.31      5.82 o
   7   2 -12       10.26       12.95      5.10 o
   7   2 -11       80.67      212.50     13.75 o
  -7  -2  10        0.07        5.96      6.01 o
  -7  -2   9       91.18      211.19     15.71 o
  -7  -2   8        6.03       11.94      5.34 o
   7   2  -7       42.60      137.47     13.36 o
  -7  -2   7       56.45      139.40     10.80 o
  -7  -2   6      755.15      718.31     31.19 o
   7   2  -6      740.24      745.10     39.85 o
  -7  -2   5      903.83      856.71     35.19 o
  -7  -2   5      903.83      923.06     42.57 o
   7   2  -5      850.50      792.73     44.06 o
   7   2  -4      742.98      867.84     44.33 o
  -7  -2   4      759.57      931.83     35.95 o
  -7  -2   4      759.57      840.32     42.65 o
  -7  -2   3      278.75      358.53     16.36 o
  -7  -2   3      278.75      329.02     19.13 o
   7   2  -3      272.04      360.89     20.04 o
  -7  -2   2       59.49       57.13      6.35 o
   7   2  -2       55.30       57.25      6.85 o
   7   2  -1     1016.24      910.78     35.80 o
  -7  -2   1      996.75      919.14     43.59 o
  -7  -2   0      172.72      276.25     16.22 o
  -7  -2  -1      945.36      753.93     37.28 o
  -7  -2  -2      442.76      519.80     27.69 o
  -7  -2  -3     1308.18     1408.56     67.16 o
   7   2   3     1318.10     1394.59     67.53 o
   7   2   4      145.63      170.09     14.74 o
  -7  -2  -4      149.67      171.68     14.24 o
   7   2   5      460.22      523.76     30.45 o
  -7  -2  -5      463.65      510.00     30.54 o
   7   2   6      312.25      282.68     21.32 o
  -7  -2  -7      349.53      358.58     17.05 o
   7   2   7      357.42      362.80     25.48 o
  -7  -2  -8       87.20      103.86      8.34 o
   7   2   8       90.15      103.43     14.28 o
  -7  -2  -9      309.09      404.39     21.94 o
  -7  -2 -10      220.26      178.93     13.43 o
  -7  -2 -11      171.30      178.04     11.05 o
   7   1 -14      235.73      184.52     11.52 o
   7   1 -13      114.38       93.41     10.42 o
   7   1 -12       72.47       81.00      7.47 o
  -7  -1  12       88.83       96.49     10.85 o
   7   1 -11       89.12       94.45      9.44 o
  -7  -1  11       94.27      120.66     12.19 o
   7   1 -10      428.60      411.69     20.26 o
  -7  -1  10      429.49      448.17     24.37 o
  -7  -1   9      422.78      376.27     20.64 o
   7   1  -9      415.49      311.26     30.40 o
  -7  -1   8      203.43      159.47     12.09 o
   7   1  -8      231.68      168.61     21.40 o
   7   1  -7      189.63      169.66     14.34 o
  -7  -1   6     1380.66     1312.81     51.98 o
   7   1  -6     1326.42     1344.80     66.64 o
   7   1  -5     1499.83     1550.10     75.67 o
   7   1  -4     2697.92     3255.92    140.50 o
  -7  -1   4     2733.63     2738.72    133.38 o
  -7  -1   3     2210.99     1913.64     87.01 o
   7   1  -3     2213.23     1944.58     91.52 o
   7   1  -2     1039.51     1075.79     52.55 o
  -7  -1   2     1016.19     1083.74     49.95 o
   7   1  -1     3586.46     3515.56    129.70 o
  -7  -1   1     3546.75     3497.32    155.38 o
  -7  -1   0      329.23      453.27     23.28 o
  -7  -1  -1     1645.85     1665.87     76.73 o
  -7  -1  -2      384.01      531.52     28.11 o
  -7  -1  -3     3407.30     3208.01    145.31 o
   7   1   4      651.02      807.28     41.41 o
  -7  -1  -4      655.89      801.68     41.97 o
   7   1   5     1566.03     1804.79     86.99 o
  -7  -1  -5     1562.05     1872.48     88.67 o
  -7  -1  -8      165.36      135.34     10.16 o
   7   1   8      164.19      138.12     13.04 o
   7   1   9       44.48       44.01      9.07 o
  -7  -1  -9       46.36       54.88      6.99 o
  -7  -1 -10       82.22       82.52     11.64 o
   7   1  10       84.42       90.86     10.90 o
  -7  -1 -10       82.22       83.24      6.87 o
  -7  -1 -11       43.42       58.90      9.34 o
  -7  -1 -12       70.72       56.68      6.44 o
   7   0 -14      521.20      521.87     21.37 o
   7   0 -12       72.18       79.30     10.63 o
   7   0 -12       72.18       75.92      7.16 o
   7   0 -10      308.21      467.80     20.79 o
  -7   0  10      330.69      450.59     29.03 o
   7   0  -8     1459.29     1165.12     69.96 o
  -7   0   8     1461.14     1269.14     60.32 o
   7   0  -6     3271.05     3582.52    165.14 o
   7   0  -6     3271.05     3514.00    173.90 o
  -7   0   6     3207.15     3382.53    156.22 o
   7   0  -4      655.51      752.65     38.17 o
   7   0  -2      853.65      757.11     37.80 o
   7   0   0     6552.02     9075.80    331.59 o
  -7   0  -2      283.38      225.71     15.29 o
  -7   0  -4     2835.91     3720.08    169.64 o
   7   0   6     2126.66     1872.78     75.97 o
   7   0   8     1369.26     1212.31     52.68 o
   7   0  10      803.29      700.98     34.59 o
  -7   0 -10      799.73      746.66     29.04 o
  -7   0 -12      339.62      420.10     19.23 o
   7  -1 -14      235.73      188.22      8.28 o
   7  -1 -13      114.38      108.24      9.49 o
   7  -1 -13      114.38      108.41      7.38 o
   7  -1 -12       72.47       89.79      7.64 o
   7  -1 -12       72.47       93.05     10.27 o
  -7   1  11       94.27      117.72     13.58 o
   7  -1 -11       89.12      101.95      8.50 o
   7  -1 -11       89.12       80.99     10.71 o
  -7   1  10      429.49      391.99     25.33 o
  -7   1   9      422.78      375.36     23.67 o
  -7   1   8      203.43      144.53     12.95 o
  -7   1   7      187.63      194.43     13.72 o
   7  -1  -7      189.63      160.31     14.46 o
   7  -1  -6     1326.42     1299.12     64.52 o
  -7   1   6     1380.66     1269.72     60.35 o
   7  -1  -5     1499.83     1541.73     75.24 o
   7  -1  -4     2697.93     3486.67    162.67 o
   7  -1  -3     2213.23     1967.10     92.98 o
   7  -1  -2     1039.51     1093.13     55.33 o
   7  -1  -2     1039.51     1210.12     62.03 o
   7  -1  -1     3586.46     3681.05    188.42 o
   7  -1   0      334.73      440.15     24.36 o
   7  -1   0      334.73      446.21     19.57 o
   7  -1   0      334.73      451.39     25.49 o
  -7   1  -1     1645.85     1360.80     67.13 o
   7  -1   1     1561.19     1551.22     72.12 o
   7  -1   1     1561.19     1362.42     55.26 o
   7  -1   2      388.40      540.70     29.58 o
   7  -1   5     1566.03     1698.69     68.57 o
   7  -1   6       93.91       95.59      9.70 o
   7  -1   7      368.77      336.08     19.24 o
   7  -1   8      164.19      141.81     12.27 o
   7  -1   9       44.48       44.80      8.96 o
  -7   1 -10       82.22       75.00      8.77 o
   7  -1  10       84.42       84.84     10.40 o
  -7   1 -11       43.42       50.02      6.20 o
   7  -2 -13       82.56       72.83      5.85 o
   7  -2 -12       10.26       19.48      4.67 o
  -7   2  10        0.07        1.36      5.60 o
  -7   2   9       91.18      181.03     14.92 o
  -7   2   8        6.03        6.37      5.24 o
   7  -2  -7       42.60      152.55     14.01 o
  -7   2   7       56.45      154.13     12.60 o
  -7   2   6      755.15      711.87     35.82 o
   7  -2  -6      740.24      737.16     39.03 o
  -7   2   5      903.83      839.31     39.66 o
   7  -2  -5      850.50      820.68     42.76 o
   7  -2  -4      742.98      789.84     40.97 o
   7  -2  -4      742.98      893.56     42.69 o
   7  -2  -3      272.04      360.20     19.29 o
   7  -2  -3      272.04      325.55     22.59 o
   7  -2  -2       55.30       49.25      7.71 o
   7  -2  -2       55.30       70.21      6.52 o
   7  -2  -1     1016.24      934.17     51.65 o
   7  -2   0      168.32      283.74     17.30 o
   7  -2   0      168.32      263.97     17.97 o
   7  -2   1      938.25      779.95     31.14 o
   7  -2   1      938.25      715.97     39.90 o
   7  -2   2      452.54      532.32     30.10 o
   7  -2   2      452.54      528.66     23.74 o
   7  -2   3     1318.10     1293.33     69.06 o
  -7   2  -3     1308.18     1279.29     62.05 o
   7  -2   3     1318.10     1394.74     53.26 o
   7  -2   4      145.63      161.68     14.19 o
  -7   2  -4      149.67      165.28     13.31 o
   7  -2   4      145.63      165.71     11.48 o
  -7   2  -5      463.65      480.47     28.14 o
   7  -2   5      460.22      498.53     23.69 o
   7  -2   6      312.25      265.92     15.89 o
   7  -2   7      357.42      332.26     19.14 o
   7  -2   8       90.15       94.64     10.73 o
   7  -2   9      326.39      414.95     22.45 o
   7  -2   9      326.39      384.60     19.49 o
   7  -2  10      216.93      174.23     11.23 o
   7  -2  11      170.95      166.75      9.50 o
  -7   2 -11      171.30      146.03     10.02 o
   7  -3 -13       70.05       67.17      5.49 o
   7  -3 -12        9.38       31.17      4.74 o
   7  -3 -11       83.01       76.00      7.55 o
   7  -3 -10       72.39       76.23      7.71 o
  -7   3  10       81.39       80.07      9.75 o
   7  -3 -10       72.39       74.27      7.59 o
  -7   3   9      869.34      749.57     38.65 o
  -7   3   8      861.90      805.43     40.69 o
  -7   3   7     1263.16     1244.18     58.82 o
  -7   3   6      281.43      295.60     17.33 o
  -7   3   5     2017.37     1974.71     88.71 o
   7  -3  -5     2008.51     1975.52     91.96 o
   7  -3  -4      234.48      338.51     20.40 o
   7  -3  -3     1059.51     1041.01     59.36 o
   7  -3  -3     1059.51     1041.01     49.74 o
   7  -3  -2      921.70      763.81     44.90 o
   7  -3  -1     2374.87     2070.28    110.30 o
   7  -3   0      386.05      368.84     24.15 o
   7  -3   1     2558.08     2049.52    112.34 o
   7  -3   1     2558.08     2181.14    107.97 o
  -7   3  -1     2551.88     2118.32     95.52 o
  -7   3  -2      350.94      392.28     21.89 o
   7  -3   2      355.31      410.18     25.02 o
  -7   3  -3      413.44      362.07     20.15 o
   7  -3   3      405.15      304.58     21.85 o
  -7   3  -4      242.07      281.47     18.88 o
  -7   3  -5      171.84      234.82     17.86 o
   7  -3   6       21.56       29.68      6.80 o
  -7   3  -6       18.64       41.84      9.10 o
   7  -3   7      175.35      148.76     12.25 o
   7  -3   7      175.35      151.70     10.91 o
   7  -3   8       70.17       72.50      9.22 o
   7  -3   8       70.17       83.44      8.19 o
   7  -3   9       90.35       64.85      7.09 o
   7  -3  10       49.16       42.19      5.36 o
   7  -4 -12       67.29       72.79      6.04 o
   7  -4 -11       28.71       28.85      5.10 o
   7  -4 -11       28.71       18.63      4.72 o
   7  -4 -10      627.86      613.10     23.31 o
   7  -4 -10      627.86      625.78     24.41 o
  -7   4   8     1767.17     1543.03     71.77 o
   7  -4  -7      152.59      127.56     10.57 o
   7  -4  -6      793.61      763.19     31.12 o
   7  -4  -5      156.94      158.68     14.77 o
   7  -4  -5      156.94      169.44     11.20 o
   7  -4  -4      235.96      234.31     12.81 o
   7  -4  -4      235.96      240.23     17.35 o
   7  -4  -3      264.97      274.68     18.80 o
   7  -4  -3      264.97      276.70     13.80 o
   7  -4  -2     1942.01     1873.92     67.62 o
   7  -4  -2     1942.01     1960.17     88.60 o
   7  -4  -1      332.25      325.80     15.04 o
   7  -4   0     1947.93     2156.22     74.74 o
  -7   4   0     1927.07     2122.31     96.29 o
  -7   4  -1      206.63      231.23     14.78 o
  -7   4  -2      625.54      567.54     30.07 o
  -7   4  -3      352.36      334.81     20.85 o
  -7   4  -4     1469.68     1344.78     65.54 o
  -7   4  -5      422.14      396.08     25.23 o
   7  -4   6      781.60      790.17     28.28 o
  -7   4  -6      706.77      702.96     41.51 o
   7  -4   7      116.78      120.62     11.62 o
   7  -4   7      116.78      135.35      8.72 o
   7  -4   8      146.83      156.60     12.39 o
   7  -4   8      146.83      165.57      9.23 o
   7  -4   9       51.88       56.99      8.67 o
   7  -4  10      323.55      401.90     19.10 o
   7  -5 -12      158.27      149.32      7.53 o
   7  -5 -11       53.94       62.60      6.08 o
   7  -5 -11       53.94       68.13      6.18 o
   7  -5 -10      153.58      118.87      8.39 o
   7  -5  -9      262.46      294.64     14.47 o
   7  -5  -8      621.37      565.59     22.44 o
   7  -5  -8      621.37      524.21     23.11 o
   7  -5  -7      211.32      197.13     12.61 o
   7  -5  -6      589.72      473.89     21.54 o
   7  -5  -6      589.72      482.70     22.17 o
   7  -5  -5      255.88      216.04     18.57 o
   7  -5  -5      255.88      228.08     13.39 o
   7  -5  -4       98.29      172.56     15.45 o
   7  -5  -4       98.29      147.67     10.71 o
   7  -5  -3      306.68      339.83     22.52 o
   7  -5  -3      306.68      328.52     16.45 o
   7  -5  -2      288.16      551.30     23.96 o
   7  -5  -2      288.16      565.56     31.04 o
   7  -5  -1     1781.73     1600.10     58.09 o
   7  -5   0      678.12      736.70     29.57 o
  -7   5  -1      254.18      244.39     16.22 o
   7  -5   1      273.55      241.32     13.32 o
  -7   5  -2      195.63      281.31     18.92 o
  -7   5  -3      275.19      367.05     23.42 o
  -7   5  -4       94.08       90.74     11.91 o
  -7   5  -5      873.43      949.14     50.89 o
   7  -5   5      860.85      965.71     40.19 o
  -7   5  -6       78.39      110.44     13.84 o
   7  -5   6       78.98      114.18     10.49 o
   7  -5   6       78.98       75.76      8.84 o
   7  -5   7      385.70      372.31     18.45 o
   7  -5   8      165.61      182.05     11.63 o
   7  -5   9       21.70       21.59      5.55 o
   7  -5  10       66.64       75.79      6.11 o
   7  -6 -11       83.92       88.25      6.16 o
   7  -6 -10      154.40      170.77      9.33 o
   7  -6  -9      418.98      377.11     16.25 o
   7  -6  -8       98.58       91.52      7.71 o
   7  -6  -7      186.54      206.46     11.72 o
   7  -6  -7      186.54      198.16     12.32 o
   7  -6  -6      201.67      182.75     11.94 o
   7  -6  -6      201.67      165.07     10.84 o
   7  -6  -6      201.67      168.48     11.65 o
   7  -6  -5       95.95       77.30      8.65 o
   7  -6  -5       95.95       84.97     13.27 o
   7  -6  -5       95.95       78.81      9.75 o
   7  -6  -5       95.95       77.35      8.74 o
   7  -6  -4      290.28      280.34     17.50 o
   7  -6  -4      290.28      280.89     21.67 o
   7  -6  -4      290.28      298.14     15.36 o
   7  -6  -4      290.28      282.02     15.86 o
   7  -6  -3      186.38      245.54     19.44 o
   7  -6  -3      186.38      231.73     13.88 o
   7  -6  -3      186.38      213.34     13.40 o
   7  -6  -2      109.56       93.56      9.30 o
   7  -6  -2      109.56       97.90     13.25 o
   7  -6  -2      109.56       98.11      9.25 o
   7  -6  -1      252.50      246.27     18.04 o
   7  -6  -1      252.50      218.78     13.60 o
   7  -6   0        4.97       22.62      5.62 o
   7  -6   1       47.92       63.31      7.83 o
  -7   6  -2     1036.13      938.45     47.51 o
   7  -6   2     1014.63      868.00     38.51 o
  -7   6  -4      331.08      395.72     26.72 o
   7  -6   4      326.96      414.44     21.46 o
   7  -6   5      153.52      170.15     12.97 o
   7  -6   6        1.88        5.41      5.41 o
   7  -6   7       98.37       77.17      8.34 o
   7  -7  -9      129.11      102.79      6.78 o
   7  -7  -8      181.00      212.51     10.72 o
   7  -7  -6      230.43      197.63     11.73 o
   7  -7  -5      235.72      212.27     12.86 o
   7  -7  -5      235.72      210.11     12.40 o
   7  -7  -4       70.07       83.75      8.79 o
   7  -7  -4       70.07      103.82      8.93 o
   7  -7  -4       70.07       78.80      9.46 o
   7  -7  -3      269.64      239.39     13.77 o
   7  -7  -3      269.64      248.99     15.93 o
   7  -7  -3      269.64      240.06     14.42 o
   7  -7  -2      147.47      147.85     12.44 o
   7  -7  -2      147.47      155.57     11.70 o
   7  -7  -2      147.47      175.13     11.41 o
   7  -7  -1      354.24      326.20     18.59 o
   7  -7  -1      354.24      320.48     17.41 o
   7  -7   0       37.68       37.78      7.61 o
   7  -7   1      200.67      232.12     15.30 o
   7  -7   2      135.29      127.37     11.72 o
   7  -7   3      891.89      893.74     38.26 o
   7  -7   4      211.64      210.50     13.89 o
   7  -7   5      161.61      193.05     12.68 o
   7  -7   6       96.74      149.48     10.59 o
   7  -7   7       90.87       92.87      7.64 o
   7  -8  -5      122.55      104.22      7.91 o
   7  -8  -4      224.08      232.95     12.28 o
   7  -8  -3      164.15      163.76     10.50 o
   7  -8  -3      164.15      178.70     12.08 o
   7  -8  -2      887.98      756.10     29.04 o
   7  -8  -2      887.98      758.44     32.79 o
   7  -8  -1      244.89      210.24     13.82 o
   7  -8   0      477.61      532.33     24.94 o
   7  -8   1       89.96       91.46      9.46 o
   7  -8   2       93.39      118.73     10.13 o
   7  -8   3      151.81      137.34     10.38 o
   7  -8   4       58.99       68.71      7.45 o
   7  -8   5      108.60      133.23      8.94 o
  -8  -8   5      249.12      246.80     12.53 o
  -8  -8   4       17.29       23.46      5.63 o
  -8  -8   3       38.21       41.23      6.61 o
  -8  -8   2       87.67       84.30      8.17 o
  -8  -8   1       18.73       29.59      6.03 o
  -8  -8   1       18.73       15.87      5.60 o
  -8  -8   0       39.82       33.16      6.78 o
  -8  -8   0       39.82       40.39      6.30 o
  -8  -8  -1      104.38      120.32     10.30 o
  -8  -8  -1      104.38      111.48      8.77 o
  -8  -7   8       25.41       48.60      5.55 o
  -8  -7   7      174.12      245.81     12.42 o
  -8  -7   6       93.68       78.58      7.23 o
  -8  -7   5      237.08      235.64     12.59 o
  -8  -7   4       54.40       51.44      6.51 o
   8   7  -3      149.76      174.27     16.83 o
   8   7  -2      217.44      243.88     20.24 o
  -8  -7   2      234.60      274.50     16.96 o
  -8  -7   1       74.03       81.36      9.70 o
   8   7  -1       70.47       91.75     13.39 o
   8   7   0      722.76      872.87     46.41 o
  -8  -7   0      724.44      796.89     37.52 o
  -8  -7   0      724.44      790.02     31.52 o
  -8  -7  -1      108.88      127.60      9.99 o
  -8  -7  -1      108.88      128.37     12.29 o
  -8  -7  -2      633.35      688.78     32.67 o
  -8  -7  -3       13.72       30.86      6.70 o
  -8  -7  -5       24.30       39.05      5.36 o
  -8  -7  -6      119.85      104.44      7.29 o
  -8  -7  -7       46.27       66.22      5.41 o
  -8  -6  10        8.05       40.02      6.20 o
  -8  -6  10        8.05       24.44      5.12 o
  -8  -6   9      119.47      119.41      9.47 o
  -8  -6   8      181.10      228.66     13.64 o
  -8  -6   7      148.96      184.07     12.65 o
   8   6  -6      199.69      180.30     18.22 o
  -8  -6   6      196.65      205.73     13.24 o
   8   6  -5      131.30      152.26     16.08 o
   8   6  -4       34.23       32.30      9.34 o
   8   6  -3      620.33      523.43     32.04 o
   8   6  -2      168.62      242.50     19.68 o
  -8  -6   2      180.00      228.79     15.51 o
  -8  -6   1      575.83      500.20     25.41 o
   8   6  -1      586.60      486.72     30.97 o
   8   6   0      192.00      172.57     17.31 o
  -8  -6   0      180.70      158.28     13.14 o
   8   6   1      345.52      290.83     23.94 o
  -8  -6  -1      365.33      340.93     16.09 o
   8   6   2      180.30      160.39     17.24 o
   8   6   3      358.18      376.73     25.94 o
   8   6   4      706.25      581.20     33.27 o
  -8  -6  -4      673.33      552.21     24.21 o
  -8  -6  -5      601.75      604.77     25.18 o
  -8  -6  -6      141.24      167.77     10.95 o
  -8  -6  -7       68.69       70.75      6.87 o
  -8  -6  -8       38.85       39.56      4.91 o
  -8  -5  12      141.08      167.80     10.00 o
  -8  -5  11       79.24      100.44      8.62 o
  -8  -5  10      228.59      266.73     15.40 o
  -8  -5  10      228.59      253.51     12.21 o
  -8  -5   9      103.16      126.16     11.81 o
  -8  -5   9      103.16      145.11      8.98 o
  -8  -5   8      595.83      580.14     23.44 o
  -8  -5   7      189.41      188.29     10.86 o
   8   5  -6      209.28      237.44     19.83 o
  -8  -5   6      179.03      185.95     11.29 o
   8   5  -5        9.40       29.70      8.98 o
  -8  -5   5        8.72       27.17      7.76 o
   8   5  -4      413.40      358.87     23.57 o
  -8  -5   4      378.60      325.24     22.17 o
   8   5  -3      357.98      369.46     24.96 o
  -8  -5   3      383.48      428.82     25.35 o
  -8  -5   2     2381.62     2392.82    112.25 o
   8   5  -2     2417.46     2405.50    112.51 o
  -8  -5   1     1183.71     1128.14     56.59 o
   8   5  -1     1180.47     1102.20     57.00 o
   8   5   0      340.93      408.77     25.89 o
  -8  -5   0      323.18      363.55     24.08 o
  -8  -5  -1       10.25       35.52      8.83 o
   8   5   1       12.86       38.97      9.74 o
  -8  -5  -2     1047.97      932.56     49.90 o
   8   5   2     1034.58      972.60     51.56 o
   8   5   3      140.06      166.01     16.75 o
   8   5   4      588.91      681.54     38.72 o
   8   5   5      419.25      358.90     24.32 o
  -8  -5  -5      420.88      371.95     18.31 o
  -8  -5  -6       36.60       49.42      7.21 o
   8   5   6       49.11       60.25     10.82 o
  -8  -5  -6       36.60       50.42      7.71 o
  -8  -5  -7       68.65       74.87      8.33 o
  -8  -5  -7       68.65       69.84      7.59 o
  -8  -5  -8       89.20      113.57      8.74 o
  -8  -5  -8       89.20      118.99      8.48 o
  -8  -5  -9       62.81       80.33      6.61 o
  -8  -4  12       36.02       54.81      6.90 o
  -8  -4  12       36.02       35.99      4.76 o
  -8  -4  11       52.03       62.21      6.73 o
  -8  -4  10      283.02      286.28     14.76 o
  -8  -4  10      283.02      253.16     16.32 o
  -8  -4   9       23.51       64.35      8.55 o
  -8  -4   9       23.51       65.26      7.71 o
  -8  -4   8     1253.28     1319.12     55.69 o
  -8  -4   8     1253.28     1329.68     49.49 o
  -8  -4   7       69.82       73.77     11.06 o
  -8  -4   6      288.44      265.08     15.53 o
  -8  -4   6      288.44      290.71     19.92 o
  -8  -4   5      262.33      254.26     14.64 o
  -8  -4   5      262.33      286.46     19.08 o
   8   4  -5      273.91      270.27     21.53 o
  -8  -4   4      145.85      232.49     17.07 o
   8   4  -4      138.15      255.94     18.43 o
   8   4  -3      114.41      126.38     12.51 o
  -8  -4   3      118.73      131.76     11.57 o
   8   4  -2      362.19      341.86     22.23 o
  -8  -4   2      365.16      356.03     21.48 o
   8   4  -1      294.54      346.88     22.28 o
  -8  -4   1      292.60      329.39     20.84 o
   8   4   0      111.85      136.54     13.18 o
  -8  -4   0      111.28      116.65     11.24 o
  -8  -4  -1      433.24      412.08     24.02 o
   8   4   1      440.31      363.66     24.70 o
   8   4   2       59.36       57.02     10.56 o
  -8  -4  -2       60.98       73.86     10.44 o
  -8  -4  -3      257.09      277.54     20.97 o
   8   4   3      270.23      341.10     22.80 o
   8   4   4      132.38      175.74     16.20 o
  -8  -4  -4      138.74      149.57     14.84 o
   8   4   5      153.59      153.28     14.84 o
  -8  -4  -5      146.95      117.08     14.98 o
   8   4   6      340.26      333.36     23.63 o
  -8  -4  -7       71.76       99.03      8.98 o
  -8  -4  -7       71.76       80.54      9.20 o
   8   4   7       80.45       82.75     12.50 o
  -8  -4  -7       71.76       81.26      8.91 o
  -8  -4  -8      235.32      231.44     13.22 o
  -8  -4  -8      235.32      218.75     12.81 o
  -8  -4  -8      235.32      234.75     12.52 o
  -8  -4  -9       26.37       35.43      5.46 o
  -8  -4  -9       26.37       38.16      5.72 o
   8   3 -12      173.19      170.16     11.17 o
  -8  -3  11      413.16      447.10     23.45 o
  -8  -3  10      488.92      554.54     28.06 o
  -8  -3   9      775.98      855.83     39.39 o
  -8  -3   8     1074.94     1058.77     55.25 o
  -8  -3   8     1074.94     1059.55     46.26 o
  -8  -3   7      324.48      366.10     19.14 o
  -8  -3   7      324.48      321.83     22.38 o
   8   3  -6        0.79        5.82      5.24 o
  -8  -3   6        1.23        4.36      3.93 o
  -8  -3   6        1.23        6.80      4.88 o
  -8  -3   5      424.00      396.87     23.49 o
  -8  -3   5      424.00      392.88     19.52 o
  -8  -3   4       61.05       54.42      7.98 o
   8   3  -4       61.49       85.29     10.23 o
  -8  -3   4       61.05       79.01      8.14 o
   8   3  -3      835.21      891.66     45.52 o
  -8  -3   3      817.57      901.65     44.93 o
  -8  -3   3      817.57      926.50     37.51 o
   8   3  -2     1083.46      963.95     50.96 o
  -8  -3   2     1105.00     1085.12     42.14 o
  -8  -3   2     1105.00     1058.65     50.53 o
   8   3  -1      719.90      660.94     35.57 o
  -8  -3   1      733.51      670.86     34.44 o
  -8  -3   1      733.51      683.05     28.72 o
  -8  -3   0      115.16       91.63      7.55 o
   8   3   0      130.54      113.41     11.17 o
  -8  -3   0      115.16      102.89      9.56 o
   8   3   1      328.84      266.23     19.10 o
  -8  -3  -1      330.35      283.92     17.73 o
   8   3   2      164.95      154.98     15.11 o
  -8  -3  -2      188.88      191.00     14.13 o
   8   3   3      124.03      102.93     12.92 o
  -8  -3  -3      130.23      129.02     12.22 o
   8   3   4      790.15      787.61     43.09 o
  -8  -3  -4      804.39      824.72     43.07 o
  -8  -3  -5      160.92      199.61     17.45 o
   8   3   5      149.29      185.45     16.80 o
  -8  -3  -6      297.13      290.09     22.49 o
  -8  -3  -6      297.13      266.08     13.18 o
   8   3   6      316.18      290.71     21.85 o
   8   3   7      282.84      220.34     19.37 o
  -8  -3  -8      354.44      368.83     16.67 o
  -8  -3  -8      354.44      364.91     18.99 o
   8   3   8      350.79      353.16     25.43 o
  -8  -3  -9       46.01       48.06      6.44 o
  -8  -3  -9       46.01       43.75      7.42 o
  -8  -3 -10      140.07      154.87      9.73 o
   8   2 -13      295.20      246.41     11.48 o
   8   2 -12       28.81       39.67      6.44 o
  -8  -2  11      679.34      579.75     29.39 o
   8   2 -11      663.09      591.51     25.60 o
  -8  -2  10       77.75       60.86      9.75 o
  -8  -2   9     1406.74     1482.05     62.77 o
  -8  -2   8       68.12       75.75     10.27 o
  -8  -2   8       68.12       77.62      8.79 o
   8   2  -7      997.32      821.24     45.87 o
  -8  -2   7     1013.58      827.44     43.05 o
  -8  -2   7     1013.58      862.97     37.10 o
   8   2  -6        1.14       17.50      5.98 o
  -8  -2   6        0.94       14.34      4.28 o
  -8  -2   6        0.94       10.79      4.83 o
  -8  -2   5      886.83      923.95     45.11 o
  -8  -2   5      886.83      884.24     37.39 o
   8   2  -5      895.31      916.47     47.24 o
  -8  -2   4     1462.92     1587.01     62.72 o
   8   2  -4     1495.39     1599.28     78.55 o
  -8  -2   4     1462.92     1682.04     75.52 o
   8   2  -3     2939.78     2975.00    140.57 o
  -8  -2   3     2720.91     2998.87    134.21 o
  -8  -2   2      182.31      180.40     11.61 o
   8   2  -2      186.82      157.54     12.02 o
  -8  -2   1     1538.16     1337.32     60.79 o
   8   2  -1     1487.79     1254.22     49.98 o
  -8  -2   0      425.88      425.21     22.99 o
  -8  -2  -1      802.68      714.57     36.36 o
  -8  -2  -2      103.03       90.20      9.85 o
   8   2   2      111.77       86.86     10.86 o
   8   2   3      409.35      436.52     24.63 o
  -8  -2  -3      340.08      329.48     22.20 o
  -8  -2  -4       28.70       34.93      8.04 o
   8   2   4       25.34       41.63      8.93 o
   8   2   5     1694.82     1649.40     79.08 o
  -8  -2  -5     1629.16     1592.10     79.27 o
   8   2   6       41.33       96.16     13.22 o
   8   2   7      413.96      335.54     25.11 o
  -8  -2  -7      423.57      347.95     16.51 o
  -8  -2  -8       18.18       28.03      9.67 o
  -8  -2  -8       18.18       25.76      5.12 o
  -8  -2  -9      177.47      183.52     14.79 o
  -8  -2 -10        8.41       19.96      6.99 o
  -8  -2 -11      149.05      150.52      9.66 o
   8   1 -14      185.14      143.02     10.17 o
   8   1 -13      159.48      146.53     12.08 o
   8   1 -12      236.27      229.53     11.71 o
  -8  -1  12      200.41      185.66     14.80 o
   8   1 -12      236.27      217.67     16.07 o
  -8  -1  11      435.41      388.57     22.88 o
   8   1 -11      435.55      420.58     19.42 o
  -8  -1  10      456.59      620.48     31.32 o
   8   1 -10      448.19      616.82     26.15 o
  -8  -1   9      283.96      299.75     18.55 o
   8   1  -8      409.66      315.39     29.20 o
  -8  -1   8      409.34      358.50     19.42 o
   8   1  -7        8.90       18.26      6.34 o
   8   1  -6     1073.95     1125.91     57.41 o
  -8  -1   6     1098.74     1096.07     54.42 o
  -8  -1   6     1098.74     1132.19     44.94 o
   8   1  -5       12.56       22.19      5.51 o
  -8  -1   5       15.27       24.44      5.05 o
   8   1  -4     2585.88     2880.30    131.19 o
  -8  -1   4     2494.93     2683.80    124.51 o
  -8  -1   3      288.74      362.82     19.45 o
   8   1  -2     1267.36     1187.32     54.43 o
  -8  -1   2     1303.27     1024.56     51.26 o
  -8  -1   1      917.00      937.92     44.34 o
   8   1  -1      918.48      933.86     37.11 o
   8   1   0     2408.80     3102.09    113.76 o
  -8  -1   0     2399.50     2984.53    136.10 o
  -8  -1  -1      332.29      342.62     19.65 o
  -8  -1  -2      166.16      193.72     14.08 o
  -8  -1  -3       22.35       35.07      6.42 o
  -8  -1  -4      688.06      751.33     40.26 o
  -8  -1  -5        3.65       24.94      7.56 o
   8   1   5        6.25       25.56      6.22 o
   8   1   6     1846.74     1433.22     60.44 o
   8   1   7      135.98      130.35     12.58 o
  -8  -1  -7      136.87      128.24     10.40 o
  -8  -1  -8        4.10        4.55      4.48 o
   8   1   8        7.54       12.35      6.68 o
  -8  -1  -9      102.66      113.70      8.86 o
   8   1   9       88.60       71.84     10.76 o
  -8  -1 -10       74.66       63.47     10.35 o
  -8  -1 -10       74.66       62.27      5.72 o
  -8  -1 -11       64.81       88.96      9.20 o
   8   0 -14      498.39      514.85     20.98 o
   8   0 -12      198.16      176.18     14.03 o
   8   0 -12      198.16      188.43     10.58 o
   8   0 -10      169.98      402.88     18.08 o
  -8   0  10      146.45      341.60     25.14 o
  -8   0   8      477.26      619.75     34.42 o
   8   0  -6     1522.95     1590.47     80.23 o
  -8   0   6     1573.80     1662.21     76.13 o
   8   0  -4      459.63      587.82     31.03 o
   8   0  -2     1169.16     1570.21     75.30 o
  -8   0   0      305.14      408.32     22.20 o
   8   0   0      309.51      425.21     18.81 o
  -8   0  -2      668.99      712.83     36.96 o
  -8   0  -4       67.89       79.02     11.59 o
   8   0   6       48.21       46.69      7.81 o
   8   0   8      434.67      445.73     24.66 o
  -8   0 -10      375.56      292.11     14.68 o
   8  -1 -14      185.14      138.55      6.93 o
   8  -1 -13      159.48      148.07      8.61 o
   8  -1 -13      159.48      151.35     10.64 o
   8  -1 -12      236.27      244.83     14.80 o
   8  -1 -12      236.27      226.43     11.73 o
  -8   1  11      435.40      419.54     27.35 o
   8  -1 -11      435.55      392.77     17.81 o
   8  -1 -11      435.55      456.98     21.82 o
  -8   1  10      456.59      586.49     34.01 o
  -8   1   9      283.96      299.83     20.83 o
  -8   1   8      409.35      404.43     24.54 o
   8  -1  -7        8.90        6.32      5.39 o
  -8   1   7       10.90       28.25      6.37 o
   8  -1  -6     1073.95     1094.36     57.09 o
  -8   1   6     1098.74     1146.97     53.71 o
  -8   1   5       15.27       30.09      5.19 o
   8  -1  -5       12.56       23.67      5.79 o
   8  -1  -4     2585.88     2869.91    134.79 o
   8  -1  -3      292.31      643.15     33.25 o
   8  -1  -2     1267.36      943.99     56.55 o
   8  -1  -2     1267.36     1148.73     51.48 o
   8  -1  -1      918.48      964.07     52.19 o
   8  -1   0     2408.80     3027.59    158.26 o
   8  -1   0     2408.80     3149.02    115.50 o
   8  -1   1      342.91      310.80     15.35 o
   8  -1   2      150.93      156.68     10.31 o
  -8   1  -2      166.16      151.22     13.48 o
   8  -1   5        6.25       28.87      6.03 o
   8  -1   6     1846.74     1604.54     66.48 o
   8  -1   7      135.98      138.37     12.27 o
   8  -1   8        7.54       14.94      6.65 o
   8  -1   9       88.60       68.44     10.04 o
  -8   1 -10       74.66       58.61      7.52 o
  -8   1 -11       64.81       77.39      6.85 o
   8  -2 -13      295.20      240.36     10.78 o
   8  -2 -12       28.81       24.59      4.98 o
   8  -2 -11      663.09      475.28     22.33 o
   8  -2 -11      663.09      510.73     19.80 o
  -8   2  10       77.75       75.66     10.71 o
  -8   2   9     1406.74     1397.00     67.71 o
  -8   2   8       68.12       80.02      9.51 o
  -8   2   7     1013.58      871.77     41.82 o
   8  -2  -7      997.32      796.57     45.51 o
   8  -2  -6        1.14        8.93      4.93 o
  -8   2   6        0.94       11.25      4.55 o
  -8   2   5      886.82      862.45     42.13 o
   8  -2  -5      895.31      902.01     45.59 o
   8  -2  -4     1495.39     1710.88     82.41 o
   8  -2  -3     2939.78     2946.18    134.03 o
   8  -2  -3     2939.78     2772.45    149.85 o
   8  -2  -2      186.82      161.77     13.20 o
   8  -2  -1     1487.79     1255.32     68.13 o
   8  -2   0      439.08      431.00     26.37 o
   8  -2   1      857.72      737.07     31.32 o
   8  -2   1      857.72      701.00     35.92 o
   8  -2   1      857.72      730.82     42.43 o
   8  -2   1      857.72      812.18     40.64 o
   8  -2   2      111.77       87.51      7.89 o
  -8   2  -2      103.03       73.50      8.17 o
   8  -2   2      111.77       71.85      8.48 o
   8  -2   2      111.77       86.33      8.60 o
   8  -2   3      409.35      416.47     19.19 o
  -8   2  -3      340.08      325.69     20.86 o
  -8   2  -4       28.70       46.49      8.04 o
   8  -2   4       25.34       38.07      7.11 o
   8  -2   4       25.34       39.53      6.51 o
   8  -2   5     1694.82     1672.65     68.05 o
   8  -2   6       41.33      103.87     10.42 o
   8  -2   7      413.96      332.32     19.89 o
   8  -2   7      413.96      351.23     18.07 o
   8  -2   8       17.52       25.90      6.44 o
   8  -2   8       17.52       23.29      7.35 o
   8  -2   9      179.01      148.50     10.88 o
   8  -2   9      179.01      151.45     12.73 o
   8  -2  10        6.81       16.92      4.64 o
   8  -2  11      150.70      146.88      8.68 o
   8  -3 -13       53.37       70.96      5.46 o
   8  -3 -12      173.19      158.29      9.21 o
   8  -3 -11      404.25      445.33     18.33 o
   8  -3 -10      478.59      485.63     20.19 o
  -8   3  10      488.92      497.22     28.42 o
   8  -3 -10      478.59      530.10     21.20 o
  -8   3   9      775.98      759.93     39.37 o
  -8   3   8     1074.94      985.53     48.53 o
  -8   3   7      324.48      350.62     20.55 o
  -8   3   6        1.23        8.98      4.45 o
  -8   3   5      424.00      377.85     20.46 o
  -8   3   4       61.05       77.79      7.42 o
   8  -3  -4       61.49       81.29      9.87 o
   8  -3  -3      835.21      754.55     45.40 o
   8  -3  -2     1083.46      965.12     55.59 o
   8  -3  -1      719.90      640.41     38.64 o
  -8   3   0      115.16      103.97      9.01 o
   8  -3   0      130.54      108.67     11.00 o
   8  -3   1      328.84      255.78     19.44 o
  -8   3  -1      330.35      278.51     16.34 o
   8  -3   1      328.84      281.10     18.89 o
   8  -3   2      164.95      165.89     14.22 o
  -8   3  -2      188.88      192.17     13.12 o
  -8   3  -3      130.23      116.36     11.00 o
  -8   3  -4      804.39      898.06     46.07 o
  -8   3  -5      160.92      196.35     16.68 o
   8  -3   6      316.18      270.57     14.38 o
   8  -3   7      282.84      285.88     14.97 o
   8  -3   8      350.79      378.11     17.48 o
   8  -3   9       47.58       72.29      6.94 o
   8  -3  10      147.10      167.30      9.13 o
   8  -4 -12       32.26       37.88      4.91 o
   8  -4 -12       32.26       34.65      4.88 o
   8  -4 -11       50.26       58.96      6.32 o
   8  -4 -11       50.26       53.33      6.13 o
   8  -4 -10      256.73      210.32     11.80 o
   8  -4 -10      256.73      196.55     11.61 o
  -8   4   9       23.51       55.92      8.31 o
   8  -4  -8     1238.63     1152.52     45.52 o
  -8   4   8     1253.28     1201.41     56.49 o
   8  -4  -7       77.56       94.99      9.68 o
   8  -4  -6      273.77      237.01     13.90 o
   8  -4  -5      273.91      268.78     14.57 o
   8  -4  -5      273.91      252.25     19.20 o
   8  -4  -4      138.15      268.16     18.82 o
   8  -4  -4      138.15      259.63     14.12 o
   8  -4  -3      114.41      135.25      9.27 o
   8  -4  -2      362.19      321.63     15.21 o
   8  -4  -1      294.54      340.10     15.56 o
  -8   4   0      111.28      114.83      9.80 o
   8  -4   0      111.85      113.59      8.05 o
  -8   4  -1      433.24      405.95     22.82 o
  -8   4  -2       60.98       66.94      8.57 o
  -8   4  -3      257.09      329.42     21.24 o
  -8   4  -4      138.74      158.83     14.91 o
   8  -4   5      153.59      151.41      9.04 o
  -8   4  -5      146.95      146.06     14.96 o
  -8   4  -6      324.66      292.16     22.40 o
   8  -4   6      340.26      292.01     13.57 o
   8  -4   7       80.45       84.12      6.68 o
   8  -4   7       80.45       75.93      9.89 o
   8  -4   8      221.83      213.16     10.17 o
   8  -4   8      221.83      222.41     14.13 o
   8  -4   9       21.92       25.97      7.01 o
   8  -4  10       68.19       65.20      7.50 o
   8  -5 -12      143.19      163.25      8.08 o
   8  -5 -11       87.32       95.16      6.95 o
   8  -5 -10      215.06      221.94     11.56 o
   8  -5  -9       91.29       96.16      8.26 o
   8  -5  -8      578.57      494.62     21.56 o
   8  -5  -8      578.57      491.06     20.77 o
   8  -5  -7      193.45      198.03     12.85 o
   8  -5  -6      209.28      221.90     13.50 o
   8  -5  -6      209.28      201.80     12.85 o
   8  -5  -5        9.40       21.38      5.72 o
   8  -5  -5        9.40       28.58      9.22 o
   8  -5  -5        9.40       22.88      5.65 o
   8  -5  -4      413.40      353.06     17.47 o
   8  -5  -4      413.40      333.78     23.05 o
   8  -5  -3      357.98      398.71     25.22 o
   8  -5  -3      357.98      411.08     19.19 o
   8  -5  -2     2417.46     2411.77     85.41 o
   8  -5  -1     1180.47     1081.76     41.14 o
   8  -5   0      340.93      399.28     18.61 o
  -8   5  -1       10.25       46.65      7.66 o
  -8   5  -2     1047.98      996.58     50.29 o
  -8   5  -3      147.00      189.27     16.47 o
  -8   5  -4      550.47      650.62     36.93 o
   8  -5   5      419.25      385.79     21.12 o
  -8   5  -5      420.88      416.60     27.39 o
   8  -5   6       49.11       42.24      6.94 o
  -8   5  -6       36.60       40.99     10.70 o
   8  -5   7       64.19       59.42      7.81 o
   8  -5   8       80.63      111.91      9.20 o
   8  -5   9       69.56       95.74      7.35 o
   8  -6 -10        8.68       22.91      3.90 o
   8  -6  -9      125.43      111.27      8.10 o
   8  -6  -8      170.49      201.95     11.36 o
   8  -6  -7      159.29      151.73     10.14 o
   8  -6  -7      159.29      165.66     10.95 o
   8  -6  -7      159.29      149.50     11.07 o
   8  -6  -6      199.69      172.74     11.82 o
   8  -6  -6      199.69      158.14     13.07 o
   8  -6  -6      199.69      173.34     11.80 o
   8  -6  -6      199.69      168.95     11.39 o
   8  -6  -6      199.69      165.60     11.05 o
   8  -6  -5      131.30      148.17     11.19 o
   8  -6  -5      131.30      119.41     15.55 o
   8  -6  -5      131.30      139.35     10.57 o
   8  -6  -5      131.30      125.86     11.72 o
   8  -6  -4       34.23       47.50      7.49 o
   8  -6  -4       34.23       43.74     10.56 o
   8  -6  -4       34.23       39.29      8.16 o
   8  -6  -4       34.23       46.45      7.18 o
   8  -6  -3      620.33      539.80     22.97 o
   8  -6  -3      620.33      583.52     24.43 o
   8  -6  -3      620.33      472.81     31.01 o
   8  -6  -2      168.62      232.51     13.52 o
   8  -6  -2      168.62      245.09     14.26 o
   8  -6  -1      586.60      487.08     22.33 o
   8  -6   0      192.00      165.08     11.37 o
   8  -6   1      345.52      300.63     17.65 o
   8  -6   2      180.30      178.80     13.59 o
  -8   6  -2      174.24      170.16     17.04 o
  -8   6  -3      367.05      386.99     26.80 o
   8  -6   3      358.18      412.27     21.49 o
  -8   6  -4      673.33      580.39     35.60 o
   8  -6   4      706.25      621.16     28.36 o
   8  -6   5      614.51      591.08     27.37 o
   8  -6   6      153.15      172.25     12.37 o
   8  -7  -9       20.18       39.64      4.67 o
   8  -7  -8       23.78       35.53      4.88 o
   8  -7  -5      236.11      192.67     11.71 o
   8  -7  -5      236.11      190.06     13.63 o
   8  -7  -4       48.66       37.59      6.66 o
   8  -7  -4       48.66       44.49      7.18 o
   8  -7  -4       48.66       46.65      7.97 o
   8  -7  -3      149.76      190.95     13.83 o
   8  -7  -3      149.76      191.48     12.85 o
   8  -7  -3      149.76      194.16     12.10 o
   8  -7  -2      217.44      246.35     15.68 o
   8  -7  -2      217.44      248.99     13.96 o
   8  -7  -2      217.44      257.05     14.87 o
   8  -7  -1       70.47       61.72      8.14 o
   8  -7  -1       70.47       76.69      9.22 o
   8  -7   0      722.76      803.64     35.23 o
   8  -7   1      116.91      149.68     12.20 o
   8  -7   2      651.36      731.04     32.37 o
   8  -7   3       16.62       35.76      6.68 o
   8  -7   4       19.20       33.06      6.75 o
   8  -7   5       29.64       48.48      7.11 o
   8  -7   6      110.86      101.06      8.58 o
   8  -8  -4       17.40       20.97      5.00 o
   8  -8  -4       17.40       18.07      5.34 o
   8  -8  -3       43.26       47.15      6.44 o
   8  -8  -3       43.26       38.77      6.63 o
   8  -8  -2       94.45       95.92      9.53 o
   8  -8  -2       94.45       99.42      8.48 o
   8  -8  -1       23.04       39.79      6.87 o
   8  -8   0       46.18       49.38      7.54 o
   8  -8   1       92.89      112.36     10.01 o
   8  -8   2      106.86      116.35      9.87 o
   8  -8   3      184.86      145.55     10.55 o
   8  -8   4       47.21       70.79      7.35 o
  -9  -8   5      316.89      282.54     13.45 o
  -9  -8   4      463.16      452.57     19.12 o
  -9  -8   3       77.04      100.12      8.84 o
  -9  -8   2      225.22      220.46     12.23 o
  -9  -8   1       18.44       19.56      5.27 o
  -9  -8   0      121.69      120.49      9.11 o
  -9  -7   8       89.58      101.75      7.36 o
  -9  -7   7      178.23      200.60     10.84 o
  -9  -7   6      180.01      141.82      9.57 o
  -9  -7   5      205.09      242.52     12.97 o
  -9  -7   4      167.85      182.65     10.98 o
  -9  -7   1       88.20      103.31     10.66 o
  -9  -7   0      227.35      259.50     16.60 o
  -9  -7   0      227.35      254.87     14.10 o
  -9  -7  -1      422.95      464.40     24.32 o
  -9  -7  -2      269.03      302.25     18.04 o
  -9  -7  -3      248.71      283.47     17.27 o
  -9  -7  -5        3.95        4.36      3.54 o
  -9  -7  -6       76.55       91.30      6.61 o
  -9  -6  10      249.58      251.21     12.89 o
  -9  -6   9       57.48       56.71      7.11 o
  -9  -6   8       80.49       87.74      9.05 o
  -9  -6   7       63.00       73.16      8.96 o
  -9  -6   6      251.92      235.78     14.92 o
   9   6  -6      270.04      278.15     22.48 o
   9   6  -5        1.70        3.49      8.09 o
   9   6  -4       55.81       87.86     13.15 o
   9   6  -3      947.04      912.98     49.74 o
   9   6  -2      174.49      201.11     18.48 o
   9   6  -1      491.13      423.76     28.88 o
  -9  -6   1      492.71      458.37     23.56 o
   9   6   0       62.59       81.66     13.17 o
  -9  -6   0       69.67       67.87      9.70 o
   9   6   1       54.97       48.75     12.28 o
   9   6   2      234.08      328.83     24.37 o
   9   6   3      447.94      485.92     31.73 o
  -9  -6  -3      482.96      545.22     22.70 o
  -9  -6  -5      203.72      217.51     12.66 o
  -9  -6  -6       27.08        8.19      4.26 o
  -9  -6  -7        8.05       13.09      4.02 o
  -9  -6  -8      102.30       84.02      6.09 o
  -9  -5  11       59.28       52.71      6.75 o
  -9  -5  11       59.28       46.61      4.14 o
  -9  -5  10       74.00       81.15      8.77 o
  -9  -5  10       74.00       75.69      6.23 o
  -9  -5   9      123.30      143.92      9.11 o
  -9  -5   8       39.75       41.49      5.60 o
  -9  -5   7      131.12      113.49      8.79 o
  -9  -5   6      105.39       88.84      7.45 o
   9   5  -6       97.43       70.65     13.01 o
  -9  -5   5       14.99        6.10      6.20 o
  -9  -5   5       14.99        9.14      3.76 o
   9   5  -5       20.73       17.76      8.38 o
   9   5  -4        9.81       10.05      7.47 o
  -9  -5   4        9.81       20.92      7.30 o
  -9  -5   3      150.01      188.59     15.99 o
   9   5  -3      173.00      209.23     17.43 o
  -9  -5   2      306.60      376.32     23.77 o
   9   5  -2      293.28      342.93     24.51 o
   9   5  -1       57.48       81.33     12.36 o
  -9  -5   1       69.48       93.98     12.00 o
  -9  -5   0      280.09      310.10     22.01 o
   9   5   0      296.99      344.67     24.46 o
  -9  -5  -1       18.62       10.94      7.37 o
   9   5   1       14.17       11.20      8.57 o
   9   5   2       83.44      111.31     14.99 o
  -9  -5  -2       96.05      112.69     14.47 o
   9   5   3      101.32      145.83     16.24 o
   9   5   4      176.28      182.77     17.14 o
  -9  -5  -5      218.35      189.08     12.14 o
  -9  -5  -5      218.35      194.98     13.00 o
   9   5   5      216.06      176.92     16.72 o
  -9  -5  -5      218.35      181.57     11.99 o
  -9  -5  -6       27.32       27.67      5.84 o
  -9  -5  -6       27.32       28.73      5.75 o
  -9  -5  -7       91.99       74.89      7.74 o
  -9  -5  -8      109.47       90.34      7.57 o
  -9  -5  -9       59.93       59.14      5.46 o
  -9  -4  12      127.98      147.86      9.92 o
  -9  -4  12      127.98      134.06      8.01 o
   9   4 -12      115.40      110.91      8.94 o
  -9  -4  11      124.12      133.10      9.13 o
  -9  -4  10      396.31      414.09     18.91 o
  -9  -4  10      396.31      388.74     21.02 o
  -9  -4   9       61.29       50.10      7.47 o
  -9  -4   9       61.29       64.56      8.93 o
  -9  -4   8      436.53      426.08     22.42 o
  -9  -4   8      436.53      396.72     19.99 o
  -9  -4   7       47.62       31.51      6.70 o
  -9  -4   7       47.62       43.53      9.29 o
  -9  -4   7       47.62       43.41      6.49 o
  -9  -4   6      200.62      265.66     15.37 o
   9   4  -6      207.03      245.46     16.74 o
  -9  -4   6      200.62      261.44     19.30 o
  -9  -4   5       24.31       21.14      6.42 o
   9   4  -5       22.74       17.24      8.04 o
  -9  -4   5       24.31       22.79      5.36 o
   9   4  -4     1524.33     1434.95     71.24 o
  -9  -4   4     1537.37     1439.34     58.44 o
  -9  -4   4     1537.37     1484.97     70.67 o
  -9  -4   2      912.82      817.04     35.11 o
  -9  -4   2      912.82      787.48     41.98 o
   9   4  -2      915.70      822.98     43.19 o
  -9  -4   1       73.41       53.32      8.69 o
   9   4  -1       82.99       97.62     11.88 o
  -9  -4   1       73.41       62.54      7.83 o
  -9  -4   0      364.55      407.01     24.60 o
   9   4   0      355.43      403.34     26.33 o
   9   4   1       43.72       68.10     11.52 o
  -9  -4  -1       42.33       68.31     10.27 o
  -9  -4  -2      132.75      132.39     13.16 o
   9   4   2      100.23      107.93     14.21 o
  -9  -4  -3      208.63      207.84     18.06 o
   9   4   3      205.20      253.14     19.79 o
   9   4   4      331.07      405.94     26.58 o
  -9  -4  -4      331.62      384.55     26.00 o
   9   4   5       76.85       60.45     11.45 o
  -9  -4  -6      132.52      127.18     10.66 o
   9   4   6      146.49      142.89     15.70 o
  -9  -4  -7      202.84      275.03     15.47 o
  -9  -4  -7      202.84      281.19     14.32 o
  -9  -4  -7      202.84      275.86     15.04 o
  -9  -4  -8      120.80      152.26     10.54 o
  -9  -4  -8      120.80      168.91     10.45 o
  -9  -4  -8      120.80      160.21     10.74 o
  -9  -4  -9      180.59      185.82     10.55 o
   9   3 -12       21.43       18.46      5.29 o
  -9  -3  11      112.67      119.03     11.17 o
  -9  -3  10      231.60      232.59     16.07 o
  -9  -3   9      206.73      176.64     14.29 o
  -9  -3   8      141.69      224.78     14.93 o
  -9  -3   8      141.69      193.12     17.30 o
  -9  -3   7      298.01      286.13     16.90 o
  -9  -3   7      298.01      276.15     19.83 o
  -9  -3   6       62.07      108.39      9.36 o
  -9  -3   6       62.07      103.89      9.24 o
  -9  -3   6       62.07       81.69     10.68 o
   9   3  -5      965.38      903.14     41.54 o
  -9  -3   5      992.38      989.65     41.02 o
  -9  -3   5      992.38     1026.68     49.42 o
   9   3  -4      239.54      213.34     17.06 o
  -9  -3   4      245.33      242.71     16.13 o
  -9  -3   4      245.33      226.34     13.44 o
   9   3  -3      534.14      441.30     27.26 o
  -9  -3   3      534.33      445.35     21.89 o
  -9  -3   3      534.33      516.13     26.51 o
  -9  -3   2      934.73     1029.73     48.73 o
   9   3  -2      918.64      951.22     49.60 o
  -9  -3   2      934.73      971.75     40.56 o
   9   3  -1      570.32      487.12     28.72 o
  -9  -3   1      581.98      498.63     22.65 o
  -9  -3   1      581.98      482.30     26.97 o
  -9  -3   0       52.15       38.15      6.90 o
   9   3   0       50.91       38.80      8.86 o
  -9  -3   0       52.15       47.32      6.27 o
  -9  -3  -1      173.11      162.33     13.26 o
   9   3   1      191.28      154.83     15.18 o
  -9  -3  -2      172.11      192.89     14.96 o
   9   3   2      166.88      186.26     16.98 o
  -9  -3  -3       10.47       13.96      6.22 o
   9   3   3       22.40       41.87      9.91 o
  -9  -3  -4     1146.35     1176.73     59.07 o
   9   3   4     1155.25     1141.48     58.97 o
   9   3   5      290.18      327.04     23.19 o
  -9  -3  -5      282.71      281.54     22.20 o
   9   3   6      366.30      297.06     22.72 o
  -9  -3  -6      340.78      290.72     13.66 o
  -9  -3  -7      153.35      134.27     11.00 o
   9   3   7      186.96      161.74     16.78 o
  -9  -3  -7      153.35      154.57     12.94 o
  -9  -3  -8       38.95       39.55      7.88 o
  -9  -3  -8       38.95       55.48      7.09 o
  -9  -3  -9       86.00       69.68      7.83 o
  -9  -3 -10      133.47      126.99      8.77 o
   9   2 -12       44.21       34.84      5.96 o
   9   2 -11      346.18      356.82     17.89 o
  -9  -2  11      323.76      348.66     20.84 o
  -9  -2  10      157.95      139.36     12.73 o
   9   2 -10      161.79      144.30     11.55 o
  -9  -2   9      326.70      298.59     18.65 o
  -9  -2   8       81.28       90.16      9.75 o
  -9  -2   7       57.49      121.47     11.66 o
  -9  -2   7       57.49      125.08     10.68 o
  -9  -2   7       57.49      112.01      9.79 o
  -9  -2   6       82.10       89.93      9.68 o
   9   2  -6       84.97       82.15      8.72 o
  -9  -2   6       82.10       99.27      8.48 o
   9   2  -6       84.97       98.63     12.03 o
  -9  -2   5      475.86      616.00     32.39 o
  -9  -2   5      475.86      653.32     27.77 o
   9   2  -5      473.21      590.13     34.05 o
   9   2  -4      419.38      461.72     25.88 o
  -9  -2   4      424.76      454.67     24.76 o
  -9  -2   4      424.76      430.93     20.91 o
   9   2  -3     2464.41     2154.96    108.39 o
  -9  -2   3     2494.87     2395.36    103.94 o
   9   2  -2     1018.88     1060.18     55.42 o
  -9  -2   2     1030.79     1167.03     53.27 o
  -9  -2   1     1274.98     1286.20     60.84 o
   9   2   0       70.16       80.59      7.23 o
  -9  -2   0       65.53       79.62      8.19 o
  -9  -2  -1      415.62      428.93     24.47 o
  -9  -2  -2       73.50       62.62      8.98 o
   9   2   2       72.34       64.05      9.97 o
   9   2   3      911.72      932.33     50.82 o
  -9  -2  -3      978.80     1063.80     50.95 o
  -9  -2  -4      457.54      603.17     34.41 o
  -9  -2  -5     1200.35     1241.09     62.51 o
   9   2   5     1151.29     1189.25     61.83 o
   9   2   6      456.88      426.33     28.63 o
  -9  -2  -7       15.80       40.10      6.32 o
  -9  -2  -8       45.84       50.98     10.63 o
  -9  -2  -8       45.84       51.07      6.11 o
  -9  -2  -9      230.26      262.64     16.29 o
  -9  -2 -10      119.40      113.49      9.85 o
  -9  -2 -11      374.84      351.64     15.05 o
   9   1 -14      130.30      140.98      9.83 o
   9   1 -13       16.96       11.63      6.73 o
  -9  -1  12       54.24       51.01      8.67 o
   9   1 -12       49.57       26.63      9.12 o
   9   1 -12       49.57       45.52      5.56 o
   9   1 -11      108.55      126.12     10.23 o
  -9  -1  11      134.28      145.46     13.49 o
   9   1 -10      248.65      403.96     19.24 o
  -9  -1  10      233.86      418.85     23.72 o
  -9  -1   9      365.13      328.13     19.43 o
  -9  -1   8       97.47       88.86      9.44 o
   9   1  -7      106.58      105.36     11.50 o
   9   1  -6       49.20       67.68      9.53 o
  -9  -1   6       49.88       87.10      8.50 o
   9   1  -5      503.12      441.18     25.60 o
  -9  -1   4      451.70      406.87     21.81 o
   9   1  -4      443.70      403.34     23.45 o
  -9  -1   3     3354.13     3064.36    137.20 o
   9   1  -3     3448.82     3081.46    144.68 o
   9   1  -2       58.45      118.14      9.82 o
  -9  -1   2       62.15      101.76      8.41 o
  -9  -1   1     1011.03      985.32     48.35 o
   9   1  -1     1120.06     1053.19     40.71 o
   9   1   0     1068.36     1316.42     52.79 o
  -9  -1   0     1079.13     1378.75     63.42 o
  -9  -1  -1     1472.78     1551.93     72.77 o
  -9  -1  -2      741.07      702.86     36.84 o
  -9  -1  -3      728.21      726.97     38.74 o
  -9  -1  -4      261.19      321.91     22.06 o
  -9  -1  -5      474.72      425.76     28.62 o
   9   1   5      509.30      464.83     23.77 o
   9   1   6       26.63       37.68      8.19 o
   9   1   7      146.61      159.05     13.49 o
  -9  -1  -7      126.48      146.20     11.12 o
  -9  -1  -8      211.20      203.27     12.42 o
   9   1   8      211.91      186.96     15.16 o
  -9  -1  -9       29.64       24.01      5.05 o
   9   1   9       39.75       44.70      9.03 o
  -9  -1 -10      311.82      284.26     17.79 o
  -9  -1 -11       30.78       58.78      7.23 o
   9   0 -14      393.06      317.63     14.29 o
   9   0 -12        8.59        7.61      4.52 o
   9   0 -12        8.59       15.30      7.95 o
   9   0 -10     1049.39      991.06     37.85 o
  -9   0  10     1136.79     1029.10     53.48 o
  -9   0   8      725.55      618.29     34.76 o
   9   0  -6      406.55      496.14     27.89 o
  -9   0   6      344.71      443.50     26.02 o
   9   0  -4     2694.90     2842.08    134.20 o
   9   0   0      653.17      734.75     31.02 o
  -9   0   0      674.59      735.20     37.03 o
   9   0   0      653.17      760.27     36.12 o
  -9   0  -2     2830.76     3129.75    142.79 o
   9   0   4     1465.62     1718.82     69.77 o
   9   0   6       71.34       77.86     10.06 o
   9   0   8      345.95      298.56     19.11 o
  -9   0 -10       19.11       38.18      5.55 o
   9  -1 -14      130.30      129.37      6.62 o
   9  -1 -13       16.96       22.31      6.15 o
   9  -1 -13       16.96       17.36      4.09 o
   9  -1 -12       49.57       64.63      9.12 o
   9  -1 -12       49.57       36.47      5.53 o
   9  -1 -11      108.55       96.60     11.36 o
   9  -1 -11      108.55      109.66      9.30 o
  -9   1  11      134.28      145.58     14.91 o
  -9   1  10      233.86      443.87     27.97 o
  -9   1   9      365.13      333.77     22.55 o
  -9   1   8       97.47       98.58     11.19 o
   9  -1  -7      106.58      106.36     11.60 o
  -9   1   7       76.87       80.99      9.84 o
  -9   1   6       49.88       79.00      8.69 o
   9  -1  -6       49.20       72.78     10.18 o
  -9   1   5      500.70      454.43     24.44 o
   9  -1  -5      503.12      451.70     26.30 o
   9  -1  -4      443.70      384.76     22.17 o
   9  -1  -3     3448.82     3024.70    142.07 o
   9  -1  -2       58.45      117.81      9.65 o
   9  -1  -1     1120.06     1052.43     48.72 o
   9  -1   0     1068.37     1335.76     61.32 o
   9  -1   0     1068.37     1366.88     53.18 o
   9  -1   1     1402.48     1248.62     49.54 o
   9  -1   1     1402.48     1227.95     56.96 o
   9  -1   2      746.38      626.45     27.93 o
  -9   1  -2      741.07      634.43     35.51 o
  -9   1  -3      728.21      611.43     31.64 o
   9  -1   3      680.04      587.74     27.50 o
   9  -1   4      272.65      302.85     16.92 o
   9  -1   5      509.30      483.79     24.64 o
   9  -1   6       26.63       39.02      7.95 o
   9  -1   7      146.61      179.75     14.19 o
   9  -1   8      211.91      212.33     15.68 o
   9  -1   9       39.75       41.49      8.38 o
  -9   1 -10      311.82      263.80     14.05 o
  -9   1 -11       30.78       53.97      5.32 o
   9  -2 -13      140.31      167.61      8.80 o
   9  -2 -12       44.21       42.96      5.77 o
   9  -2 -11      346.18      331.13     17.07 o
   9  -2 -11      346.18      343.62     15.44 o
  -9   2  10      157.95      125.58     13.35 o
  -9   2   9      326.70      280.17     19.57 o
  -9   2   8       81.28      134.16     12.84 o
  -9   2   7       57.49      125.97     11.71 o
  -9   2   6       82.10       93.26      9.29 o
   9  -2  -5      473.21      621.68     34.68 o
  -9   2   5      475.86      651.03     32.13 o
  -9   2   4      424.76      477.55     24.27 o
   9  -2  -4      419.38      464.46     26.49 o
   9  -2  -3     2464.41     2076.14    111.01 o
   9  -2  -2     1018.88     1072.31     59.59 o
   9  -2  -1     1235.16     1220.01     69.54 o
   9  -2  -1     1235.16     1335.21     58.79 o
   9  -2   0       70.16       81.52      8.62 o
   9  -2   0       70.16       85.26      8.98 o
  -9   2  -1      415.62      384.90     21.84 o
   9  -2   1      445.72      406.52     22.07 o
   9  -2   1      445.72      401.37     19.21 o
   9  -2   2       72.34       70.93      8.00 o
  -9   2  -2       73.50       64.99      7.86 o
   9  -2   2       72.34       56.53      8.46 o
   9  -2   3      911.73      995.60     42.55 o
  -9   2  -3      978.81     1011.72     49.52 o
   9  -2   4      459.70      595.65     27.13 o
   9  -2   4      459.70      603.40     28.07 o
  -9   2  -4      457.54      549.18     31.96 o
   9  -2   5     1151.29     1150.45     49.00 o
   9  -2   6      456.88      446.54     23.73 o
   9  -2   7       23.80       44.65      7.21 o
   9  -2   7       23.80       35.45      8.04 o
   9  -2   8       43.28       42.07      8.38 o
   9  -2   8       43.28       40.99      7.21 o
   9  -2   9      206.50      198.52     12.23 o
   9  -2   9      206.50      231.09     14.87 o
   9  -2  10      115.37      116.48      8.60 o
   9  -3 -13       87.75       67.16      5.34 o
   9  -3 -12       21.43       18.62      4.57 o
   9  -3 -11       99.74       92.31      7.98 o
  -9   3  10      231.60      189.27     14.94 o
   9  -3 -10      228.51      191.35     11.66 o
   9  -3 -10      228.51      191.31     11.42 o
  -9   3   9      206.73      184.70     15.01 o
  -9   3   8      141.69      204.91     15.48 o
  -9   3   7      298.01      282.24     18.03 o
  -9   3   6       62.07      129.73     11.02 o
  -9   3   5      992.38      974.22     46.27 o
  -9   3   4      245.33      206.93     12.94 o
  -9   3   3      534.33      452.86     23.26 o
   9  -3  -3      534.15      469.12     30.80 o
   9  -3  -2      918.64      936.68     35.15 o
   9  -3  -2      918.64      969.15     54.97 o
  -9   3   2      934.73      926.77     44.38 o
   9  -3  -1      570.32      449.82     30.10 o
  -9   3   1      581.98      468.32     23.91 o
  -9   3   0       52.15       42.80      6.35 o
   9  -3   0       50.91       35.99      7.57 o
   9  -3   1      191.28      155.17     13.79 o
  -9   3  -1      173.11      146.55     11.56 o
  -9   3  -2      172.11      183.37     13.74 o
  -9   3  -3       10.47       26.45      6.85 o
  -9   3  -4     1146.35     1214.64     60.33 o
  -9   3  -5      282.71      298.89     21.70 o
   9  -3   6      366.29      292.88     14.79 o
   9  -3   7      186.96      147.57     10.29 o
   9  -3   8       38.92       38.74      6.03 o
   9  -3   9       76.22       66.90      6.40 o
   9  -4 -12      115.40      133.58      7.72 o
   9  -4 -12      115.40      124.88      7.50 o
   9  -4 -11      123.38      121.78      8.17 o
   9  -4 -11      123.38      110.52      8.05 o
   9  -4 -10      355.13      327.01     15.23 o
   9  -4 -10      355.13      331.98     15.47 o
  -9   4   9       61.29       44.50      7.74 o
   9  -4  -9       60.61       49.62      6.68 o
   9  -4  -8      451.53      337.29     17.95 o
   9  -4  -7       39.45       44.49      7.69 o
   9  -4  -6      207.03      250.98     14.56 o
   9  -4  -5       22.74       18.98      5.43 o
   9  -4  -4     1524.33     1490.81     54.93 o
   9  -4  -2      915.70      773.97     30.40 o
  -9   4   1       73.41       66.37      8.14 o
   9  -4  -1       82.99       72.85      6.80 o
  -9   4   0      364.55      417.77     23.43 o
  -9   4  -1       42.33       72.60      8.81 o
  -9   4  -2      132.75      132.68     12.53 o
  -9   4  -3      208.63      242.18     18.04 o
  -9   4  -4      331.62      404.00     25.88 o
  -9   4  -5       80.73       91.64     12.31 o
   9  -4   5       76.85       63.90      5.51 o
  -9   4  -6      132.52      134.46     15.89 o
   9  -4   7      194.96      265.01     15.95 o
   9  -4   8      119.59      154.75     12.12 o
   9  -4   9      182.12      207.84     12.59 o
   9  -4  10      253.40      250.08     12.65 o
   9  -5 -11       54.41       45.79      5.34 o
   9  -5 -10       77.82       91.86      7.69 o
   9  -5  -9      135.06      150.79     10.04 o
   9  -5  -8       33.82       34.09      6.66 o
   9  -5  -8       33.82       45.47      7.04 o
   9  -5  -8       33.82       40.03      6.20 o
   9  -5  -7      134.11      117.64      9.18 o
   9  -5  -7      134.11      101.06     10.04 o
   9  -5  -6       97.43       87.77     10.73 o
   9  -5  -6       97.43       82.62      9.29 o
   9  -5  -6       97.43       73.55      8.34 o
   9  -5  -5       20.73       12.54      5.22 o
   9  -5  -5       20.73       27.12      5.84 o
   9  -5  -4        9.81       16.83      5.27 o
   9  -5  -4        9.81       13.88      5.27 o
   9  -5  -3      173.00      236.51     13.62 o
   9  -5  -2      293.28      366.94     17.83 o
   9  -5  -1       57.48       66.43      7.52 o
  -9   5   0      280.09      322.08     20.28 o
   9  -5   0      296.99      300.74     15.72 o
  -9   5  -1       18.62       30.76      7.49 o
  -9   5  -2       96.05      117.50     12.86 o
  -9   5  -3       95.82      131.88     14.25 o
  -9   5  -4      186.17      176.41     16.81 o
  -9   5  -5      218.35      192.53     18.37 o
   9  -5   6       20.27       28.53      6.37 o
   9  -5   7      100.36       70.39      7.79 o
   9  -5   8      104.24       95.46      7.84 o
   9  -5   9       66.93       70.42      6.08 o
   9  -6 -10      259.19      252.12     11.62 o
   9  -6  -9       57.05       52.33      5.99 o
   9  -6  -8       82.53       82.06      7.50 o
   9  -6  -7       68.76       79.90      7.42 o
   9  -6  -7       68.76       75.08      8.33 o
   9  -6  -7       68.76       79.78      8.05 o
   9  -6  -6      270.04      211.22     15.07 o
   9  -6  -6      270.04      236.95     13.56 o
   9  -6  -6      270.04      224.23     13.77 o
   9  -6  -5        1.70        1.70      4.48 o
   9  -6  -5        1.70        4.95      4.64 o
   9  -6  -5        1.70        9.12      6.03 o
   9  -6  -4       55.81       74.07      8.38 o
   9  -6  -4       55.81       66.02      8.14 o
   9  -6  -4       55.81       66.62      9.15 o
   9  -6  -3      947.04      890.76     38.78 o
   9  -6  -3      947.04      889.53     36.15 o
   9  -6  -3      947.04      912.06     34.67 o
   9  -6  -2      174.49      160.67     13.43 o
   9  -6  -2      174.49      185.70     12.20 o
   9  -6  -1      491.13      439.12     20.53 o
   9  -6  -1      491.13      431.07     22.48 o
   9  -6   0       62.59       61.04      8.07 o
   9  -6   0       62.59       70.50      9.34 o
   9  -6   1       54.97       51.72      8.41 o
  -9   6  -2      250.22      322.21     23.63 o
   9  -6   2      234.08      312.49     18.33 o
  -9   6  -3      482.96      500.60     32.05 o
   9  -6   3      447.94      504.05     24.95 o
   9  -6   5      195.90      210.03     14.17 o
   9  -7  -9      108.86       86.38      6.11 o
   9  -7  -8       85.47       82.51      6.56 o
   9  -7  -5      206.57      210.25     12.06 o
   9  -7  -5      206.57      198.43     13.77 o
   9  -7  -4      162.78      114.05     10.26 o
   9  -7  -4      162.78      148.60     10.26 o
   9  -7  -4      162.78      120.14     10.81 o
   9  -7  -3      472.27      424.61     19.95 o
   9  -7  -3      472.27      386.05     18.39 o
   9  -7  -3      472.27      376.02     20.70 o
   9  -7  -2      193.90      151.92     11.34 o
   9  -7  -2      193.90      148.25     12.28 o
   9  -7  -1      115.88      139.98     11.88 o
   9  -7  -1      115.88      114.00     10.61 o
   9  -7   0      250.05      299.11     17.44 o
   9  -7   1      383.11      453.44     22.70 o
   9  -7   2      243.47      261.99     15.86 o
   9  -7   3      262.24      293.10     16.60 o
   9  -7   4      173.68      193.99     12.76 o
   9  -7   5        3.80       16.01      5.10 o
   9  -7   6       79.56       84.26      7.50 o
   9  -8  -4      428.38      380.23     18.56 o
   9  -8  -3       91.94      113.65      9.51 o
   9  -8  -3       91.94      111.30      8.62 o
   9  -8  -2      226.57      237.74     14.13 o
   9  -8  -1       18.34       27.91      6.13 o
   9  -8   0      141.06      124.73     10.07 o
   9  -8   1      209.81      202.57     12.83 o
   9  -8   2       70.43       89.82      8.69 o
   9  -8   3      432.12      503.40     22.42 o
   9  -8   4       73.91       83.39      7.21 o
 -10  -8   4      129.19      120.32      8.60 o
 -10  -8   3       40.88       59.02      7.04 o
 -10  -8   2       92.76       79.37      7.59 o
 -10  -8   1       38.72       29.50      5.65 o
 -10  -8   0      122.82      117.09      8.58 o
 -10  -7   8       41.92       44.25      5.22 o
 -10  -7   7       91.24      115.26      8.05 o
 -10  -7   6       32.48       54.08      6.39 o
 -10  -7   5       20.39       38.09      6.03 o
 -10  -7   4       20.09       53.81      6.49 o
 -10  -7   0      457.98      459.13     20.07 o
 -10  -7   0      457.98      456.15     23.80 o
 -10  -7  -1       41.16       79.52      9.60 o
 -10  -7  -2      420.96      356.90     19.83 o
 -10  -7  -3      190.62      217.57     14.32 o
 -10  -7  -5       74.65       93.80      7.02 o
 -10  -7  -6       80.54       84.26      5.89 o
 -10  -6  10        3.32       20.44      5.03 o
 -10  -6   9      344.67      379.79     17.87 o
 -10  -6   8      427.63      458.56     21.44 o
 -10  -6   7       96.95      120.05     10.44 o
 -10  -6   6      306.20      230.55     14.19 o
 -10  -6   5      357.22      297.03     15.66 o
  10   6  -5      345.32      287.63     23.17 o
  10   6  -4      341.61      343.78     25.45 o
  10   6  -3      489.80      455.62     30.27 o
  10   6  -2      233.28      179.59     17.68 o
  10   6  -1       77.30       87.04     14.08 o
  10   6   0      242.44      304.58     23.56 o
 -10  -6   0      218.69      253.40     16.93 o
  10   6   1      126.21      100.23     14.98 o
  10   6   2       39.95       76.98     12.47 o
 -10  -6  -2       46.73       89.00      7.14 o
 -10  -6  -3      252.40      257.42     14.68 o
  10   6   3      275.71      271.25     20.92 o
 -10  -6  -4      298.41      295.99     15.43 o
 -10  -6  -5       31.50       29.50      5.70 o
 -10  -6  -6       52.13       55.51      6.51 o
 -10  -6  -7       71.79       65.42      6.08 o
 -10  -5  11       29.57       41.08      5.96 o
 -10  -5  10       87.85       69.52      5.85 o
 -10  -5   9      207.67      165.67      9.78 o
 -10  -5   8      141.79      141.04      9.44 o
 -10  -5   7      352.95      449.28     19.81 o
 -10  -5   6      720.63      749.10     29.13 o
  10   5  -5      208.93      169.50     17.75 o
 -10  -5   5      213.67      174.28     10.26 o
  10   5  -4      789.24      889.49     47.96 o
 -10  -5   4      820.00      849.11     32.06 o
 -10  -5   4      820.00      873.81     46.48 o
 -10  -5   3      630.60      564.73     32.89 o
  10   5  -3      601.06      554.17     34.06 o
  10   5  -2      716.68      674.82     38.61 o
 -10  -5   2      698.45      634.73     37.01 o
 -10  -5   1      203.86      157.27     14.70 o
  10   5  -1      192.05      158.76     17.05 o
 -10  -5   0      291.69      332.42     23.19 o
  10   5   0      281.42      337.88     25.01 o
 -10  -5  -1       64.16       62.39     11.59 o
  10   5   1       74.26       88.57     14.18 o
  10   5   2      254.41      257.62     21.74 o
  10   5   3      266.75      225.28     20.01 o
 -10  -5  -5      126.03      117.87     10.09 o
 -10  -5  -5      126.03      130.09     10.57 o
  10   5   5      128.81      139.90     15.36 o
 -10  -5  -6      301.88      293.63     15.05 o
 -10  -5  -7       23.01       41.73      6.08 o
 -10  -5  -8       87.20       92.76      7.38 o
 -10  -4  12       56.42       70.12      7.21 o
  10   4 -12       60.53       60.83      6.63 o
 -10  -4  12       56.42       59.61      5.51 o
 -10  -4  11       46.23       50.88      6.18 o
 -10  -4  10       61.50       87.34      9.44 o
 -10  -4  10       61.50       77.93      8.24 o
 -10  -4   9       17.38       20.66      5.75 o
 -10  -4   9       17.38       21.45      6.56 o
 -10  -4   8      187.68      161.19     13.21 o
 -10  -4   8      187.68      176.03     12.37 o
 -10  -4   7       60.32       74.79      7.97 o
 -10  -4   7       60.32       92.17      9.67 o
 -10  -4   6       29.24       49.08      9.58 o
  10   4  -6       32.04       50.66      8.76 o
 -10  -4   6       29.24       62.84      7.90 o
 -10  -4   5      224.97      229.08     13.86 o
 -10  -4   5      224.97      226.75     17.17 o
 -10  -4   4      262.35      297.90     20.76 o
 -10  -4   4      262.35      322.91     18.07 o
  10   4  -4      255.36      340.38     23.28 o
 -10  -4   3      586.02      539.22     29.98 o
 -10  -4   3      586.02      506.14     24.94 o
  10   4  -3      584.48      505.12     31.08 o
 -10  -4   2       19.52       24.13      6.61 o
 -10  -4   2       19.52       14.10      4.86 o
  10   4  -2       16.80       13.43      7.83 o
 -10  -4   1      324.81      320.57     21.23 o
  10   4  -1      336.59      320.16     22.94 o
 -10  -4   1      324.81      313.66     17.41 o
 -10  -4   0      183.29      239.62     17.84 o
  10   4   0      181.53      246.57     20.09 o
  10   4   1      170.48      181.49     18.29 o
 -10  -4  -1      176.91      194.74     16.09 o
 -10  -4  -2      277.97      236.78     18.67 o
  10   4   2      265.96      247.77     20.93 o
 -10  -4  -3      541.78      449.55     28.58 o
  10   4   3      539.67      447.42     29.64 o
  10   4   4     1796.76     1883.39     91.63 o
  10   4   5      423.00      427.54     28.31 o
 -10  -4  -6      269.87      243.98     14.20 o
 -10  -4  -6      269.87      254.49     15.31 o
 -10  -4  -6      269.87      255.61     14.06 o
  10   4   6      262.97      265.75     20.99 o
 -10  -4  -7       33.72       30.31      5.72 o
 -10  -4  -7       33.72       39.58      6.32 o
 -10  -4  -7       33.72       29.45      7.06 o
 -10  -4  -8      386.31      330.81     15.55 o
 -10  -4  -8      386.31      326.46     15.40 o
  10   3 -12       68.31       66.68      7.28 o
  10   3 -11       54.62       96.70      8.81 o
 -10  -3  11       54.01       84.44      9.60 o
 -10  -3  10      638.34      715.67     34.09 o
 -10  -3   9       52.83      109.65     11.54 o
 -10  -3   8      124.22      102.01     12.92 o
 -10  -3   8      124.22      106.61     10.90 o
 -10  -3   7      124.61      121.92     10.86 o
 -10  -3   7      124.61      120.25     12.39 o
  10   3  -6      311.31      303.50     18.80 o
 -10  -3   6      326.18      330.87     18.35 o
 -10  -3   6      326.18      367.95     22.38 o
 -10  -3   5      109.76      103.68     11.00 o
  10   3  -5      113.96      122.38     10.50 o
 -10  -3   5      109.76      104.47     10.40 o
 -10  -3   4      702.67      753.82     33.38 o
 -10  -3   4      702.67      774.80     39.74 o
 -10  -3   3       33.61       39.63      7.06 o
 -10  -3   3       33.61       47.24      6.68 o
  10   3  -3       40.92       72.67     10.37 o
 -10  -3   2      181.18      174.24     11.80 o
  10   3  -2      192.59      184.93     16.33 o
 -10  -3   2      181.18      187.05     13.81 o
 -10  -3   1      344.60      316.78     16.89 o
 -10  -3   1      344.60      312.43     20.09 o
  10   3  -1      338.63      336.77     22.34 o
 -10  -3   0       64.30       62.08      7.40 o
  10   3   0       79.01       62.14     10.76 o
 -10  -3   0       64.30       43.50      7.59 o
 -10  -3  -1      503.21      486.52     27.87 o
  10   3   1      481.73      459.65     29.98 o
 -10  -3  -2      106.94      130.83     12.75 o
  10   3   3      429.50      359.35     25.62 o
 -10  -3  -3      455.28      400.60     24.98 o
 -10  -3  -4      374.80      319.54     22.53 o
  10   3   4      355.07      312.58     22.96 o
  10   3   5      424.72      425.13     28.84 o
 -10  -3  -5      442.34      443.25     28.96 o
 -10  -3  -5      442.34      442.93     18.75 o
  10   3   6      926.01      888.21     49.10 o
 -10  -3  -6      950.38      906.88     32.86 o
  10   3   7      202.61      225.96     19.59 o
 -10  -3  -7      189.59      209.41     12.66 o
 -10  -3  -7      189.59      199.89     12.32 o
 -10  -3  -7      189.59      185.94     13.76 o
 -10  -3  -8      129.10      139.11     10.86 o
 -10  -3  -9       69.33      121.89      9.60 o
 -10  -3 -10       27.65       25.69      4.55 o
  10   2 -12        3.68        4.67      4.28 o
  10   2 -11       96.78      123.71      9.73 o
 -10  -2  11       73.65       86.44     11.04 o
 -10  -2  10      150.47      155.67     13.54 o
  10   2 -10      147.25      149.94     11.79 o
 -10  -2   9      277.64      252.61     16.85 o
 -10  -2   8      753.17      744.90     34.88 o
 -10  -2   7      707.34      590.78     27.36 o
 -10  -2   7      707.34      571.25     28.15 o
  10   2  -6      363.24      415.65     25.97 o
 -10  -2   6      351.86      392.61     23.98 o
  10   2  -6      363.24      451.86     21.46 o
 -10  -2   6      351.86      384.71     20.32 o
 -10  -2   5     1914.04     1846.15     87.76 o
  10   2  -5     1931.46     1852.19     92.06 o
 -10  -2   5     1914.04     1949.68     73.71 o
 -10  -2   4       47.58       56.37      7.57 o
  10   2  -4       50.53       61.57      9.48 o
  10   2  -3      599.28      594.38     31.73 o
 -10  -2   3      520.76      539.39     29.65 o
  10   2  -2       34.02       32.64      7.85 o
 -10  -2   2       34.44       25.02      5.53 o
 -10  -2   1      272.31      242.67     15.85 o
  10   2   0      439.90      571.60     33.13 o
 -10  -2   0      454.98      583.93     30.97 o
  10   2   0      439.90      583.77     25.84 o
  10   2   1      280.95      208.99     17.77 o
 -10  -2  -1      244.81      217.73     15.46 o
  10   2   2      275.79      189.93     17.55 o
 -10  -2  -2      283.13      233.64     16.23 o
 -10  -2  -3     2111.02     2078.74     96.62 o
  10   2   3     2180.76     2001.38     96.88 o
 -10  -2  -4       57.81       55.80     10.49 o
  10   2   4       63.06       77.48     11.90 o
 -10  -2  -5      610.12      600.50     36.09 o
 -10  -2  -6      164.09      145.07     10.31 o
 -10  -2  -7      225.84      180.24     11.01 o
 -10  -2  -8       61.29       82.38      7.02 o
 -10  -2  -8       61.29       71.22     10.68 o
 -10  -2  -9      101.41      101.97     10.54 o
 -10  -2 -10       41.37       41.19      6.49 o
  10   1 -13       33.05       22.43      7.13 o
  10   1 -12      183.50      233.82     16.04 o
  10   1 -12      183.50      254.76     11.87 o
  10   1 -12      183.50      234.30     12.06 o
 -10  -1  11      179.83      207.72     15.78 o
  10   1 -11      181.05      215.01     12.66 o
 -10  -1  10     2111.31     2100.68     86.46 o
  10   1 -10     2094.30     2114.10     73.95 o
  10   1  -9      290.16      224.86     13.94 o
 -10  -1   9      286.33      249.66     16.18 o
 -10  -1   8      909.86      790.35     36.20 o
  10   1  -6       47.85       60.47      9.20 o
  10   1  -6       47.85       53.59      7.38 o
  10   1  -5      320.17      259.05     17.47 o
  10   1  -4      866.05     1041.23     52.88 o
  10   1  -3      313.80      385.06     22.95 o
 -10  -1   3      326.00      390.96     21.20 o
  10   1  -2      480.88      408.33     23.89 o
 -10  -1   2      463.31      414.69     22.32 o
  10   1  -2      480.88      409.32     22.06 o
  10   1  -1      143.77       74.79      8.78 o
  10   1  -1      143.77       80.60      6.98 o
 -10  -1   1      134.27       72.72      7.46 o
  10   1   0      235.09      304.63     15.05 o
 -10  -1   0      213.60      266.89     17.42 o
 -10  -1  -1       48.36       21.67      5.44 o
  10   1   1       42.80       19.13      4.86 o
 -10  -1  -2      537.62      536.45     29.89 o
 -10  -1  -3      549.22      524.45     30.60 o
  10   1   4     1043.36     1115.66     50.64 o
 -10  -1  -4     1046.51     1279.92     61.55 o
  10   1   5      484.10      417.25     22.99 o
  10   1   6      156.48      150.27     12.97 o
 -10  -1  -7      208.41      166.76     11.99 o
  10   1   7      240.92      188.98     14.94 o
  10   1   8      139.73      146.33     13.25 o
 -10  -1  -8      147.64      151.23     10.52 o
 -10  -1  -9      139.84      149.00      8.92 o
  10   1   9      113.89       97.76     11.45 o
 -10  -1 -10       60.74       71.49      9.39 o
 -10  -1 -11      208.02      179.51     10.44 o
  10   0 -12      105.12      124.46      8.79 o
  10   0 -12      105.12       90.61     11.14 o
 -10   0  10      512.22      632.29     37.64 o
  10   0 -10      519.27      669.24     26.19 o
 -10   0   8      389.08      391.39     24.99 o
  10   0  -6      115.92      118.22     11.58 o
 -10   0   6      121.05      131.84     11.55 o
 -10   0   4      454.83      628.11     33.44 o
  10   0  -4      471.73      711.52     36.07 o
  10   0  -2      966.35      784.66     42.10 o
  10   0  -2      966.35      861.19     39.55 o
  10   0   0     4740.02     6131.12    223.96 o
 -10   0   0     4775.47     5888.88    268.42 o
  10   0   0     4740.02     6153.86    258.04 o
 -10   0  -2     2177.54     2325.37    110.29 o
  10   0   2     2300.65     2416.84     91.78 o
  10   0   4      183.28      167.62     12.25 o
  10   0   6       76.40       61.05      9.82 o
  10   0   8      349.72      346.88     21.37 o
 -10   0  -8      383.21      374.04     18.50 o
 -10   0 -10      756.27      666.91     25.64 o
  10  -1 -13       33.05       23.25      4.36 o
  10  -1 -12      183.50      232.77     11.84 o
  10  -1 -12      183.50      240.42     14.41 o
  10  -1 -11      181.05      199.78     14.05 o
 -10   1  10     2111.31     2171.62    103.10 o
 -10   1   9      286.33      255.18     19.34 o
 -10   1   8      909.86      848.06     44.31 o
 -10   1   7        9.50       23.82      6.61 o
 -10   1   6       35.85       31.70      6.37 o
  10  -1  -6       47.85       50.26      8.64 o
 -10   1   5      334.53      280.50     17.20 o
  10  -1  -5      320.17      284.42     18.93 o
  10  -1  -4      866.05     1028.84     51.98 o
  10  -1  -3      313.80      388.61     22.35 o
 -10   1   3      326.00      371.68     20.62 o
  10  -1  -2      480.88      459.01     24.02 o
  10  -1  -2      480.88      419.58     24.62 o
  10  -1  -1      143.77       86.35      8.61 o
  10  -1   0      235.09      298.63     15.36 o
  10  -1   0      235.09      296.49     17.74 o
  10  -1   1       42.80       17.00      5.10 o
 -10   1  -1       48.36       32.26      5.84 o
  10  -1   1       42.80       14.94      4.53 o
  10  -1   2      507.50      487.12     23.62 o
 -10   1  -2      537.63      510.00     27.02 o
  10  -1   3      506.76      446.46     22.48 o
  10  -1   4     1043.36     1257.16     52.67 o
  10  -1   4     1043.36     1231.98     52.40 o
  10  -1   5      484.11      440.72     23.13 o
  10  -1   5      484.11      423.50     23.74 o
  10  -1   6      156.48      167.33     13.69 o
  10  -1   7      240.92      209.13     15.64 o
  10  -1   8      139.73      143.19     12.85 o
  10  -1   9      113.89      127.64     11.93 o
  10  -1  10       71.01       67.04      7.26 o
 -10   1 -10       60.74       69.77      7.30 o
  10  -2 -13      310.64      241.81     10.81 o
  10  -2 -12        3.68        7.11      3.97 o
  10  -2 -11       96.78      119.35     10.49 o
  10  -2 -11       96.78      125.22      9.20 o
 -10   2  10      150.47      118.95     12.77 o
 -10   2   9      277.64      258.40     18.57 o
 -10   2   8      753.17      822.70     42.58 o
 -10   2   7      707.34      639.54     33.91 o
 -10   2   6      351.86      445.89     24.77 o
 -10   2   5     1914.04     1931.57     88.25 o
 -10   2   4       47.58       54.17      6.51 o
 -10   2   3      520.76      489.58     25.14 o
 -10   2   2       34.44       27.70      4.93 o
  10  -2  -2       34.02       20.09      5.89 o
  10  -2  -1      208.06      187.60     14.23 o
 -10   2   1      272.31      245.29     13.95 o
  10  -2   0      439.90      587.19     30.27 o
 -10   2   0      454.98      584.48     30.30 o
  10  -2   1      280.95      238.26     13.30 o
 -10   2  -1      244.81      193.63     14.45 o
  10  -2   1      280.95      207.50     14.36 o
  10  -2   2      275.79      212.40     13.78 o
  10  -2   2      275.79      230.02     15.92 o
 -10   2  -2      283.13      244.73     15.77 o
  10  -2   3     2180.76     2093.75     81.24 o
 -10   2  -3     2111.02     2037.39     95.30 o
  10  -2   3     2180.76     2010.09     93.14 o
  10  -2   3     2180.76     2062.76     80.85 o
  10  -2   4       63.06       58.15      9.51 o
 -10   2  -4       57.80       64.97     10.01 o
  10  -2   4       63.06       59.75      7.76 o
  10  -2   5      631.52      635.47     30.13 o
  10  -2   6      159.33      157.63     12.63 o
  10  -2   6      159.33      125.75     10.36 o
  10  -2   7      223.99      185.88     13.96 o
  10  -2   7      223.99      172.25     11.97 o
  10  -2   8       63.71       67.20      9.12 o
  10  -2   8       63.71       60.59      7.66 o
  10  -2   9      115.55      142.00     10.02 o
  10  -2  10       42.63       41.81      5.34 o
  10  -3 -13       36.04       43.34      4.43 o
  10  -3 -12       68.31       72.96      6.61 o
  10  -3 -11       54.62      133.19      9.17 o
  10  -3 -11       54.62      144.33      9.44 o
  10  -3 -10      603.44      545.53     22.82 o
  10  -3 -10      603.44      582.55     22.14 o
 -10   3  10      638.34      579.08     31.28 o
 -10   3   9       52.83       90.52     10.70 o
 -10   3   8      124.22      105.77     11.26 o
 -10   3   7      124.61      128.83     11.57 o
 -10   3   6      326.18      322.85     19.02 o
 -10   3   5      109.76      112.00      9.70 o
 -10   3   4      702.67      690.18     33.98 o
 -10   3   3       33.61       37.64      5.39 o
  10  -3  -2      192.59      184.12     16.05 o
 -10   3   2      181.18      169.92     11.97 o
  10  -3  -2      192.59      172.25     10.03 o
 -10   3   1      344.60      299.43     17.44 o
  10  -3  -1      338.63      289.63     22.25 o
 -10   3   0       64.30       50.82      7.21 o
  10  -3   0       79.01       53.92      9.34 o
 -10   3  -1      503.21      503.15     27.41 o
 -10   3  -3      455.28      396.97     24.33 o
 -10   3  -4      374.80      357.49     23.61 o
  10  -3   5      424.73      453.10     19.97 o
 -10   3  -5      442.34      482.49     29.30 o
  10  -3   6      926.01      879.20     33.68 o
  10  -3   7      202.61      228.09     12.71 o
  10  -3   8      129.15      147.86      9.61 o
  10  -3   9       68.70      122.37      7.57 o
  10  -3  10       25.65       33.64      6.25 o
  10  -4 -12       60.53       63.04      5.53 o
  10  -4 -12       60.53       64.09      5.51 o
  10  -4 -11       48.15       63.82      6.23 o
  10  -4 -11       48.15       54.74      6.15 o
  10  -4 -10       60.13       84.73      7.93 o
 -10   4   9       17.38       19.25      6.15 o
  10  -4  -9       17.05       15.49      4.45 o
  10  -4  -9       17.05       14.67      5.72 o
  10  -4  -8      191.32      149.40     11.72 o
  10  -4  -7       53.31       76.56      9.39 o
  10  -4  -6       32.05       56.36      8.04 o
  10  -4  -5      214.29      218.12     13.14 o
  10  -4  -4      255.36      331.26     16.63 o
  10  -4  -3      584.48      510.08     22.18 o
  10  -4  -2       16.80        5.27      3.61 o
 -10   4   2       19.52       17.12      5.89 o
  10  -4  -1      336.59      307.52     15.28 o
 -10   4   1      324.81      328.88     20.03 o
 -10   4   0      183.29      244.83     16.76 o
 -10   4  -1      176.91      175.70     14.29 o
 -10   4  -2      277.97      279.45     19.39 o
 -10   4  -3      541.78      468.41     28.58 o
 -10   4  -4     1808.41     1944.64     93.23 o
 -10   4  -5      410.64      433.84     28.25 o
  10  -4   6      262.97      273.45     16.39 o
 -10   4  -6      269.87      272.87     22.00 o
  10  -4   7       32.46       44.24      8.33 o
  10  -4   8      381.97      353.93     17.88 o
  10  -4   9       71.06       63.88      7.28 o
  10  -5 -11       32.55       43.96      5.10 o
  10  -5 -10       80.24       73.01      7.02 o
  10  -5  -9      193.48      139.41      9.71 o
  10  -5  -8      136.71      147.94     10.74 o
  10  -5  -8      136.71      113.38     10.47 o
  10  -5  -8      136.71      147.02     10.28 o
  10  -5  -7      333.38      334.56     16.95 o
  10  -5  -7      333.38      337.80     16.33 o
  10  -5  -7      333.38      346.13     17.98 o
  10  -5  -6      722.96      728.70     30.34 o
  10  -5  -6      722.96      677.74     32.34 o
  10  -5  -5      208.93      165.02     11.87 o
  10  -5  -5      208.93      163.74     11.27 o
  10  -5  -4      789.23      878.01     34.36 o
  10  -5  -4      789.23      922.50     36.24 o
  10  -5  -3      601.06      583.47     25.42 o
  10  -5  -2      716.68      638.77     27.02 o
  10  -5  -1      192.05      142.29     10.24 o
 -10   5   0      291.69      361.20     23.26 o
 -10   5  -1       64.16       70.22     10.51 o
 -10   5  -2      212.67      223.13     18.32 o
 -10   5  -3      277.51      256.50     20.30 o
 -10   5  -4       15.01       55.01     10.58 o
 -10   5  -5      126.03      116.53     15.10 o
  10  -5   5      128.81      129.28      9.71 o
  10  -5   6      291.11      293.96     14.93 o
  10  -5   7       22.11       33.42      5.91 o
  10  -5   8       78.45       87.03      7.02 o
  10  -6 -10        5.51       44.21      4.88 o
  10  -6  -9      358.33      326.20     14.37 o
  10  -6  -8      393.98      343.85     15.76 o
  10  -6  -8      393.98      359.64     16.36 o
  10  -6  -7      105.32      114.40      9.25 o
  10  -6  -7      105.32      110.04      8.70 o
  10  -6  -6      315.14      218.97     15.17 o
  10  -6  -6      315.14      224.78     13.37 o
  10  -6  -6      315.14      228.77     14.02 o
  10  -6  -5      345.32      284.46     16.30 o
  10  -6  -5      345.32      290.42     17.62 o
  10  -6  -5      345.32      300.24     15.75 o
  10  -6  -5      345.32      289.67     15.34 o
  10  -6  -4      341.60      368.30     20.43 o
  10  -6  -4      341.60      375.93     18.99 o
  10  -6  -4      341.60      357.56     17.70 o
  10  -6  -3      489.80      431.12     19.91 o
  10  -6  -3      489.80      439.25     20.56 o
  10  -6  -3      489.80      416.72     22.58 o
  10  -6  -2      233.28      189.61     12.38 o
  10  -6  -2      233.28      180.66     13.74 o
  10  -6  -1       77.30       69.39      8.55 o
  10  -6  -1       77.30       79.57      9.75 o
  10  -6   0      242.44      282.53     17.03 o
 -10   6  -1      114.88       94.74     13.11 o
  10  -6   1      126.21      106.39     10.74 o
  10  -6   2       39.95      166.05     12.12 o
 -10   6  -2       46.73      108.61     14.08 o
  10  -6   2       39.95       77.00      9.46 o
  10  -6   3      275.71      313.41     18.05 o
  10  -6   3      275.71      300.91     16.89 o
  10  -6   4      287.96      315.31     17.93 o
  10  -7  -8       46.68       46.89      5.24 o
  10  -7  -7       86.36       92.33      7.31 o
  10  -7  -6       33.66       43.14      6.06 o
  10  -7  -5       23.30       33.85      6.15 o
  10  -7  -5       23.30       31.96      7.01 o
  10  -7  -4       16.11       40.00      6.30 o
  10  -7  -4       16.11       32.75      6.65 o
  10  -7  -4       16.11       35.40      6.61 o
  10  -7  -3      200.86      241.53     14.60 o
  10  -7  -3      200.86      265.86     13.96 o
  10  -7  -3      200.86      262.48     14.10 o
  10  -7  -3      200.86      256.39     15.83 o
  10  -7  -2       98.90      261.73     14.97 o
  10  -7  -1      998.63      951.97     38.73 o
  10  -7  -1      998.63      865.00     36.22 o
  10  -7   0      440.97      409.14     21.10 o
  10  -7   1       50.62      104.26     10.42 o
  10  -7   2      410.25      372.60     19.58 o
  10  -7   3      194.60      252.08     14.87 o
  10  -7   4       46.98       55.31      7.47 o
  10  -7   5       78.77      104.59      8.72 o
  10  -8  -4      126.88      132.95      9.80 o
  10  -8  -3       37.90       43.79      6.56 o
  10  -8  -2       96.51       77.43      8.17 o
  10  -8  -1       32.28       21.36      6.03 o
  10  -8   0      126.18      121.84      9.80 o
  10  -8   1      148.92      118.33      9.59 o
  10  -8   3      161.51       90.58      7.82 o
 -11  -8   4       93.25      117.88      8.19 o
 -11  -8   3       63.35       60.52      6.68 o
 -11  -8   2      258.51      298.58     13.82 o
 -11  -8   1       43.62       59.31      6.51 o
 -11  -7   8       65.74       55.33      5.41 o
 -11  -7   7      237.88      291.33     13.53 o
 -11  -7   6      172.99      219.31     11.89 o
 -11  -7   5       77.24       79.86      7.50 o
 -11  -7   4       56.85       82.64      7.59 o
 -11  -7   1      154.56      189.60     11.82 o
 -11  -7  -1      277.80      236.73     15.19 o
 -11  -7  -2       31.96       41.40      6.97 o
 -11  -7  -3       42.26       48.37      7.21 o
 -11  -7  -4       24.34       19.82      4.38 o
 -11  -7  -5        2.10        8.02      3.06 o
 -11  -6  10       23.02       35.34      5.48 o
 -11  -6   9       10.09       12.11      5.36 o
 -11  -6   8      114.72      103.35      9.68 o
 -11  -6   7        8.76        4.12      5.46 o
 -11  -6   6      150.94      190.74     12.75 o
  11   6  -5      476.26      388.55     28.70 o
 -11  -6   5      492.74      418.01     19.43 o
 -11  -6   5      492.74      436.29     19.21 o
 -11  -6   4      338.16      383.27     17.89 o
  11   6  -4      338.40      378.47     27.20 o
  11   6  -3      427.39      407.64     28.14 o
  11   6  -2      412.15      491.79     32.48 o
  11   6  -1      190.26      161.82     18.08 o
 -11  -6   0       49.46       33.86      6.27 o
  11   6   0       55.51       53.19     12.57 o
 -11  -6  -1      113.56      106.38      8.27 o
  11   6   1       93.08       74.00     13.61 o
  11   6   2      160.37      142.24     16.35 o
 -11  -6  -2      170.75      151.72      9.23 o
 -11  -6  -3      451.33      415.01     19.18 o
 -11  -6  -4       44.76       50.38      7.37 o
 -11  -6  -5      167.70      197.46     11.44 o
 -11  -6  -6       67.59       63.11      6.51 o
 -11  -6  -7      103.88      103.00      6.66 o
 -11  -5  10       10.50       19.08      3.73 o
 -11  -5   9       30.86       35.05      4.98 o
 -11  -5   8      127.62      136.18      9.27 o
 -11  -5   7       25.36       37.30      5.91 o
 -11  -5   6      350.58      419.50     18.59 o
  11   5  -5      505.68      440.46     30.37 o
 -11  -5   5      489.51      454.07     19.21 o
 -11  -5   4        8.25        6.68      3.73 o
  11   5  -4       12.05        9.10      8.50 o
 -11  -5   3       72.06      103.27     12.98 o
 -11  -5   3       72.06       99.11      7.71 o
  11   5  -3       75.63       92.28     14.06 o
 -11  -5   2      264.25      288.97     13.20 o
 -11  -5   2      264.25      299.24     21.62 o
  11   5  -2      270.50      296.47     23.04 o
  11   5  -1      223.15      207.76     20.20 o
 -11  -5   1      247.13      228.34     18.30 o
 -11  -5   0       22.27       16.81      8.09 o
  11   5   0       32.60       33.33     11.28 o
  11   5   1     1092.19      938.60     52.79 o
  11   5   2      101.47      123.91     16.03 o
  11   5   3      301.30      316.46     24.22 o
 -11  -5  -3      294.44      308.78     16.66 o
 -11  -5  -4       58.24       69.78      8.57 o
  11   5   4       50.65       71.79     12.02 o
 -11  -5  -4       58.24       92.82      9.39 o
 -11  -5  -5       25.60       17.38      5.31 o
 -11  -5  -5       25.60       19.06      6.37 o
 -11  -5  -6       69.77       54.22      6.92 o
 -11  -5  -7       65.39       46.85      6.06 o
 -11  -5  -8      271.64      266.34     11.91 o
 -11  -4  12      227.24      227.29     12.60 o
 -11  -4  12      227.24      239.33     11.04 o
 -11  -4  11      115.40      139.01      9.18 o
 -11  -4  10      167.00      164.98     10.81 o
 -11  -4  10      167.00      150.00     11.99 o
 -11  -4   9       18.56       30.74      7.40 o
 -11  -4   9       18.56       37.51      6.46 o
 -11  -4   8      153.68      139.78     10.79 o
 -11  -4   8      153.68      137.65     12.34 o
 -11  -4   7      140.66      137.85     10.69 o
 -11  -4   7      140.66      168.58     12.75 o
 -11  -4   6     1148.29     1050.72     53.50 o
 -11  -4   6     1148.29     1061.63     44.33 o
 -11  -4   6     1148.29     1006.56     38.91 o
  11   4  -6     1058.78      952.73     45.40 o
 -11  -4   5      456.85      400.97     25.60 o
 -11  -4   5      456.85      408.06     20.84 o
 -11  -4   4     1014.33      942.08     42.69 o
 -11  -4   4     1014.33      965.40     50.93 o
  11   4  -4     1017.57     1072.48     53.71 o
  11   4  -3      149.67      154.27     16.35 o
 -11  -4   3      136.19      129.71     11.14 o
 -11  -4   3      136.19      154.39     13.49 o
 -11  -4   2      116.19      118.85     10.33 o
  11   4  -2      149.06      145.24     15.29 o
 -11  -4   2      116.19      104.09     11.57 o
 -11  -4   1       35.48       59.28      8.16 o
  11   4  -1       36.32       62.11     12.00 o
 -11  -4   1       35.48       49.39      8.88 o
 -11  -4   0      795.11      893.48     47.86 o
  11   4   0      792.06      925.20     50.18 o
 -11  -4  -1      140.37      119.28     13.90 o
  11   4   1      149.73      123.35     16.28 o
  11   4   2      643.29      565.13     34.85 o
 -11  -4  -2      630.52      535.25     32.97 o
  11   4   3      212.43      235.32     20.74 o
 -11  -4  -3      228.59      222.42     18.85 o
  11   4   4      183.63      160.44     17.36 o
 -11  -4  -5      284.03      272.61     14.59 o
 -11  -4  -5      284.03      234.17     15.74 o
  11   4   5      273.17      249.69     21.07 o
 -11  -4  -6      525.81      486.58     22.20 o
 -11  -4  -6      525.81      452.55     20.73 o
 -11  -4  -7      202.53      257.32     14.32 o
 -11  -4  -7      202.53      251.40     13.69 o
 -11  -4  -8       45.10       73.08      7.09 o
 -11  -4  -8       45.10       85.08      7.02 o
  11   3 -12      208.90      206.87     11.68 o
  11   3 -11      270.15      283.34     14.61 o
 -11  -3  11      248.80      250.89     16.39 o
 -11  -3  10      172.62      219.66     15.73 o
 -11  -3   9       72.35       63.92      9.60 o
 -11  -3   8      227.08      279.96     17.41 o
 -11  -3   7      413.33      401.75     21.41 o
 -11  -3   7      413.33      395.95     25.66 o
 -11  -3   6       86.98      105.26     12.19 o
  11   3  -6       75.18       80.48     10.04 o
 -11  -3   6       86.98      112.97     11.52 o
 -11  -3   5       98.95       92.67     10.18 o
 -11  -3   5       98.95       94.80     10.33 o
  11   3  -5      108.82      118.44     10.16 o
 -11  -3   4       60.47       67.13      8.74 o
  11   3  -4       49.58       54.60      7.83 o
 -11  -3   4       60.47       75.39      9.84 o
  11   3  -3       11.55       17.00      5.91 o
 -11  -3   3       18.95       49.89      7.68 o
 -11  -3   3       18.95       37.80      6.42 o
 -11  -3   2      104.20      127.83     10.30 o
 -11  -3   2      104.20      111.18     11.24 o
  11   3  -2      122.21      164.74     15.46 o
  11   3  -1      305.15      272.02     21.40 o
 -11  -3   1      324.25      263.14     18.25 o
 -11  -3   1      324.25      282.14     15.83 o
 -11  -3   0       89.37       92.83     10.97 o
  11   3   0       80.19       70.40     12.53 o
 -11  -3  -1     1402.45     1377.49     68.43 o
  11   3   1     1430.32     1413.85     71.07 o
  11   3   2      382.06      374.53     26.57 o
 -11  -3  -2      399.29      386.78     24.82 o
  11   3   3      210.05      188.90     18.08 o
 -11  -3  -3      224.11      177.65     16.07 o
 -11  -3  -4      961.75      978.28     52.24 o
  11   3   4      941.71      974.69     52.24 o
 -11  -3  -5      403.58      437.54     18.69 o
  11   3   5      390.18      438.25     29.86 o
 -11  -3  -6       46.46       62.64      7.73 o
 -11  -3  -6       46.46       47.65      5.27 o
  11   3   6       51.13       75.14     13.39 o
 -11  -3  -6       46.46       82.94     10.22 o
 -11  -3  -7      373.86      290.60     15.52 o
 -11  -3  -7      373.86      323.12     17.17 o
 -11  -3  -8       29.90       37.01      7.18 o
 -11  -3  -9      143.34      159.05     10.38 o
  11   2 -13       31.48       34.48      7.54 o
  11   2 -12      147.36      124.14      9.01 o
 -11  -2  11      106.05      126.62     12.12 o
  11   2 -11      103.28      119.00      9.65 o
  11   2 -10      118.83      111.75     10.28 o
 -11  -2  10      113.38      101.92     11.74 o
 -11  -2   9       41.96       33.62      7.76 o
 -11  -2   8        6.46        7.90      5.03 o
 -11  -2   7       68.09      145.14     11.45 o
 -11  -2   6      215.45      218.86     14.08 o
  11   2  -6      208.30      213.40     14.03 o
  11   2  -5      372.62      378.28     18.79 o
 -11  -2   5      380.37      322.54     21.15 o
  11   2  -5      372.62      354.18     22.95 o
 -11  -2   5      380.37      393.09     19.47 o
  11   2  -4      111.38      149.89     13.32 o
 -11  -2   4      116.35      165.17     12.53 o
  11   2  -3      279.31      340.24     21.01 o
 -11  -2   3      241.52      296.75     19.15 o
  11   2  -2      223.94      240.50     16.94 o
 -11  -2   2      215.32      216.89     15.28 o
 -11  -2   1       53.07       57.50      7.88 o
  11   2   0       29.92       59.47      9.05 o
 -11  -2   0       28.01       58.73      8.64 o
  11   2   0       29.92       75.90      7.95 o
  11   2   1      918.03      863.15     38.30 o
 -11  -2  -1      945.39      929.72     46.05 o
  11   2   2      331.83      288.18     17.46 o
 -11  -2  -2      330.81      297.21     20.25 o
 -11  -2  -3     1043.13     1013.61     52.49 o
 -11  -2  -4      178.47      198.59     17.21 o
 -11  -2  -5      545.71      449.56     20.62 o
 -11  -2  -5      545.71      481.58     30.84 o
 -11  -2  -6        8.36       15.32      5.10 o
 -11  -2  -7       45.84       62.52      6.87 o
 -11  -2  -8       19.87       11.08      7.73 o
 -11  -2  -8       19.87       16.64      4.00 o
 -11  -2  -9      539.61      588.04     25.56 o
 -11  -2 -10       34.02       58.16      6.73 o
  11   1 -13       36.50       45.97      7.85 o
  11   1 -12      192.41      222.39     15.06 o
 -11  -1  11      231.67      255.98     17.44 o
  11   1 -11      214.64      247.09     13.33 o
  11   1 -10       31.78       48.74      6.78 o
 -11  -1  10       33.93       40.20      8.36 o
 -11  -1   9      524.78      498.49     26.53 o
  11   1  -9      535.25      511.05     22.61 o
 -11  -1   8      138.14      181.76     13.78 o
  11   1  -6       47.52       66.88     10.06 o
  11   1  -6       47.52       65.52      7.73 o
  11   1  -5     1614.34     1407.00     70.34 o
  11   1  -4      879.91      860.43     45.27 o
  11   1  -3     1415.19     1307.27     65.58 o
  11   1  -2      888.77      888.89     44.06 o
  11   1  -2      888.77      725.13     39.64 o
 -11  -1   2      926.77      880.40     41.45 o
 -11  -1   1      645.24      687.81     35.63 o
  11   1  -1      710.10      703.86     30.08 o
  11   1  -1      710.10      711.32     35.23 o
  11   1   0      549.24      689.57     30.69 o
 -11  -1   0      559.45      720.26     36.67 o
  11   1   0      549.24      712.70     36.04 o
  11   1   1      182.72      183.75     12.21 o
 -11  -1  -1      202.27      204.11     14.80 o
 -11  -1  -2      248.27      223.18     16.54 o
 -11  -1  -3      366.58      385.34     24.15 o
  11   1   3      349.79      337.08     19.58 o
  11   1   4      194.96      210.27     15.30 o
 -11  -1  -4      229.06      263.19     19.94 o
  11   1   5       12.54       31.45      7.37 o
  11   1   6      559.01      483.82     25.02 o
 -11  -1  -6      503.12      407.53     20.92 o
  11   1   7      152.32      136.14     13.33 o
 -11  -1  -7      166.12      152.36     11.05 o
  11   1   8      228.89      201.82     15.38 o
 -11  -1  -8      206.85      212.50     12.16 o
 -11  -1  -9      207.55      229.65     11.44 o
 -11  -1 -10      217.05      214.78     13.24 o
  11   0 -12      386.56      474.47     22.78 o
  11   0 -12      386.56      469.33     18.79 o
 -11   0  10      208.01      210.45     18.78 o
  11   0 -10      215.58      226.66     12.28 o
 -11   0   8      486.78      552.67     32.08 o
 -11   0   6     1002.54      894.48     44.25 o
  11   0  -6      968.62      852.61     47.04 o
 -11   0   4     2718.71     2631.78    119.76 o
  11   0  -4     2805.80     2659.29    126.50 o
  11   0  -2     3290.74     3557.13    157.18 o
  11   0  -2     3290.74     3714.88    171.15 o
  11   0   0      486.49      551.58     25.23 o
  11   0   0      486.49      567.96     29.59 o
  11   0   2     2585.31     2266.07     88.47 o
 -11   0  -2     2630.13     2269.11    106.57 o
  11   0   4      308.93      296.54     17.57 o
  11   0   6      376.32      309.22     19.29 o
  11   0   8      114.65      158.23     13.59 o
 -11   0  -8      102.73      145.30     11.26 o
 -11   0 -10      164.00      173.00      8.99 o
  11  -1 -13       36.50       54.47      5.46 o
  11  -1 -12      192.41      245.55     13.88 o
  11  -1 -12      192.41      211.76     11.39 o
  11  -1 -11      214.65      213.88     14.92 o
 -11   1  10       33.93       58.82     10.29 o
 -11   1   9      524.78      517.23     30.79 o
 -11   1   8      138.14      204.67     16.46 o
 -11   1   7      640.16      636.92     34.33 o
  11  -1  -6       47.52       77.13     10.92 o
 -11   1   6       55.36       78.29      9.00 o
  11  -1  -5     1614.34     1571.29     76.24 o
 -11   1   5     1578.86     1484.15     71.34 o
 -11   1   4      900.58      908.74     44.16 o
  11  -1  -4      879.91      905.00     47.13 o
 -11   1   3     1343.08     1210.80     59.06 o
  11  -1  -3     1415.19     1302.69     63.08 o
  11  -1  -2      888.77      779.23     40.87 o
 -11   1   2      926.76      856.53     41.15 o
  11  -1  -2      888.77      883.55     44.02 o
 -11   1   1      645.24      598.21     32.16 o
  11  -1  -1      710.10      696.03     33.15 o
 -11   1   0      559.45      633.39     34.12 o
  11  -1   0      549.24      686.73     29.56 o
  11  -1   0      549.24      707.43     34.26 o
  11  -1   1      182.72      180.25     12.09 o
  11  -1   1      182.72      187.13     14.15 o
 -11   1  -1      202.27      197.01     13.84 o
  11  -1   2      243.11      197.53     13.08 o
 -11   1  -2      248.27      193.87     14.33 o
  11  -1   3      349.79      337.18     19.34 o
  11  -1   3      349.79      351.71     18.79 o
  11  -1   4      194.96      246.55     15.66 o
  11  -1   4      194.96      234.66     16.36 o
  11  -1   5       12.54       32.12      8.59 o
  11  -1   5       12.54       28.05      6.85 o
  11  -1   6      559.01      474.80     25.31 o
  11  -1   7      152.32      152.01     13.30 o
  11  -1   8      228.89      204.00     14.85 o
  11  -1   9      211.05      209.10     12.71 o
 -11   1 -10      217.05      197.41     10.70 o
  11  -1  10      210.89      196.08     10.75 o
  11  -2 -13       31.48       47.26      4.91 o
  11  -2 -12      147.36      118.10      8.15 o
  11  -2 -11      103.28      107.16      8.43 o
  11  -2 -10      118.83       84.92      9.75 o
 -11   2  10      113.38      104.39     11.74 o
 -11   2   9       41.96       46.45      8.74 o
 -11   2   8        6.46       10.60      5.72 o
 -11   2   7       68.09      145.28     12.53 o
 -11   2   6      215.45      215.81     14.90 o
 -11   2   5      380.37      395.54     22.28 o
 -11   2   4      116.35      163.40     11.89 o
 -11   2   3      241.52      284.29     16.85 o
 -11   2   2      215.32      225.43     14.59 o
  11  -2  -1       48.03       51.63      8.26 o
 -11   2   1       53.07       60.42      7.28 o
 -11   2   0       28.01       66.03      8.26 o
  11  -2   0       29.91       63.54      8.81 o
 -11   2  -1      945.39      902.51     43.87 o
  11  -2   1      918.03      843.68     42.96 o
  11  -2   2      331.83      296.51     16.93 o
 -11   2  -2      330.81      326.08     19.31 o
  11  -2   2      331.83      266.92     19.22 o
  11  -2   3     1004.61      991.63     42.73 o
 -11   2  -3     1043.13     1011.80     49.59 o
  11  -2   3     1004.61      910.44     48.58 o
  11  -2   3     1004.61      990.71     41.32 o
  11  -2   4      181.42      205.82     14.12 o
 -11   2  -4      178.47      206.51     17.07 o
  11  -2   4      181.42      219.70     15.44 o
  11  -2   5      613.88      599.71     28.82 o
  11  -2   6        6.79       10.77      5.15 o
  11  -2   6        6.79       20.42      6.68 o
  11  -2   7       68.69      101.07     10.66 o
  11  -2   7       68.69       90.70      9.08 o
  11  -2   8       20.97       25.61      6.70 o
  11  -2   8       20.97       22.91      5.77 o
  11  -2   9      514.82      592.44     23.84 o
  11  -3 -13      236.46      193.08      8.62 o
  11  -3 -12      208.90      195.21      9.98 o
  11  -3 -11      270.15      252.96     12.77 o
  11  -3 -11      270.15      272.18     12.91 o
  11  -3 -10      173.41      200.63     11.75 o
  11  -3 -10      173.41      207.32     11.77 o
 -11   3   9       72.35       60.98      8.81 o
  11  -3  -9       79.91       49.37      6.66 o
 -11   3   8      227.08      220.21     15.64 o
 -11   3   7      413.33      364.69     21.53 o
 -11   3   6       86.98      102.81      9.94 o
 -11   3   5       98.95       99.69      9.34 o
 -11   3   4       60.47       77.38      8.19 o
 -11   3   3       18.95       34.81      5.63 o
  11  -3  -2      122.21      147.22      9.47 o
 -11   3   2      104.20      127.26     10.45 o
 -11   3   1      324.25      291.99     18.21 o
 -11   3   0       89.37       99.35     10.28 o
 -11   3  -1     1402.46     1309.64     62.97 o
 -11   3  -2      399.29      395.12     23.94 o
 -11   3  -3      224.11      208.30     16.72 o
 -11   3  -4      961.75     1058.76     54.52 o
  11  -3   5      390.18      431.02     18.76 o
 -11   3  -5      403.58      425.09     27.72 o
  11  -3   6       51.13       91.18     11.30 o
  11  -3   6       51.13       85.89      7.81 o
  11  -3   7      383.74      323.85     19.19 o
  11  -3   7      383.74      347.75     15.76 o
  11  -3   8       26.97       28.13      7.78 o
  11  -3   8       26.97       23.51      4.36 o
  11  -3   9      154.51      163.77     11.44 o
  11  -4 -12      229.29      219.25      9.72 o
  11  -4 -12      229.29      213.66      9.94 o
  11  -4 -11      108.08      111.25      7.95 o
  11  -4 -11      108.08      117.14      7.88 o
  11  -4 -10      191.67      151.40      9.95 o
  11  -4  -9       20.32       38.83      6.80 o
  11  -4  -9       20.32       30.98      5.65 o
  11  -4  -9       20.32       27.67      6.46 o
  11  -4  -8      191.39      148.13     10.53 o
  11  -4  -8      191.39      168.17     12.30 o
  11  -4  -7      138.33      170.75     12.32 o
  11  -4  -6     1058.78      882.04     36.00 o
  11  -4  -5      478.46      389.48     19.09 o
  11  -4  -4     1017.57     1058.02     40.88 o
  11  -4  -3      149.67      174.67     11.05 o
  11  -4  -2      149.06      154.10     10.04 o
 -11   4   2      116.19      139.80     12.82 o
 -11   4   1       35.48       51.62      8.64 o
 -11   4   0      795.11      899.27     45.62 o
 -11   4  -1      140.37      117.18     12.27 o
 -11   4  -2      630.52      578.86     33.09 o
 -11   4  -3      228.59      234.78     18.83 o
 -11   4  -4      182.52      157.04     15.39 o
 -11   4  -5      284.03      257.28     20.78 o
  11  -4   5      273.17      275.54     16.00 o
  11  -4   6      516.39      427.88     21.09 o
  11  -4   7      204.49      272.72     15.28 o
  11  -4   8       53.67      101.63      8.98 o
  11  -4   9        9.69       15.77      4.76 o
  11  -5 -11       21.10       22.60      3.95 o
  11  -5 -10        8.37       23.15      4.52 o
  11  -5  -9       38.88       44.89      6.13 o
  11  -5  -8      117.99      122.37      9.82 o
  11  -5  -8      117.99      131.88      9.78 o
  11  -5  -8      117.99      114.51     10.33 o
  11  -5  -7       34.26       48.98      7.78 o
  11  -5  -7       34.26       46.71      7.42 o
  11  -5  -7       34.26       40.25      6.66 o
  11  -5  -6      338.83      360.51     18.87 o
  11  -5  -6      338.83      367.52     20.84 o
  11  -5  -5      505.68      427.47     20.90 o
  11  -5  -5      505.68      431.27     23.01 o
  11  -5  -4       12.05       14.55      5.05 o
  11  -5  -4       12.05       17.52      5.39 o
  11  -5  -3       75.63       92.76      8.93 o
  11  -5  -3       75.63       84.14      8.79 o
  11  -5  -2      270.50      292.10     15.67 o
 -11   5   0       22.27       16.18      7.37 o
 -11   5  -1     1095.23      967.59     50.88 o
 -11   5  -2      109.03      124.63     14.47 o
 -11   5  -3      294.44      311.95     22.85 o
 -11   5  -4       58.24       77.59     12.24 o
  11  -5   4       50.65       63.86      6.99 o
  11  -5   5       19.50       23.77      5.43 o
  11  -5   6       56.82       44.14      6.27 o
  11  -5   7       63.26       60.95      6.30 o
  11  -6 -10       22.47       34.79      4.45 o
  11  -6  -9       10.99       23.12      4.17 o
  11  -6  -8      119.99      112.03      8.29 o
  11  -6  -8      119.99      102.90      8.36 o
  11  -6  -7       10.10       10.27      4.40 o
  11  -6  -7       10.10        6.77      4.60 o
  11  -6  -6      148.40      158.09     11.12 o
  11  -6  -6      148.40      160.46     11.67 o
  11  -6  -6      148.40      155.79     12.73 o
  11  -6  -5      476.26      436.65     20.05 o
  11  -6  -5      476.26      454.66     21.54 o
  11  -6  -5      476.26      438.50     22.84 o
  11  -6  -4      338.40      421.18     21.75 o
  11  -6  -4      338.40      393.40     19.88 o
  11  -6  -4      338.40      387.44     18.73 o
  11  -6  -4      338.40      409.87     18.90 o
  11  -6  -3      427.39      397.33     19.58 o
  11  -6  -3      427.39      417.87     19.25 o
  11  -6  -3      427.39      388.94     21.51 o
  11  -6  -3      427.39      416.72     18.98 o
  11  -6  -2      412.15      420.86     20.69 o
  11  -6  -2      412.15      467.79     22.97 o
  11  -6  -1      190.26      170.67     11.56 o
  11  -6  -1      190.26      143.16     12.54 o
  11  -6   0       55.51       33.00      7.04 o
  11  -6   0       55.51       59.63      9.03 o
  11  -6   1       93.08       84.47     10.06 o
 -11   6  -1      113.56       87.31     13.37 o
  11  -6   1       93.08       75.00      9.20 o
 -11   6  -2      170.75      175.74     18.53 o
  11  -6   2      160.37      165.63     13.14 o
  11  -6   2      160.37      191.40     12.87 o
  11  -6   3      419.19      413.18     20.93 o
  11  -6   3      419.19      380.74     19.15 o
  11  -6   4       37.49       34.26      7.18 o
  11  -6   7      112.40      121.78      7.38 o
  11  -7  -7      242.17      204.74     10.58 o
  11  -7  -6      163.39      156.55      9.69 o
  11  -7  -5       74.04       72.91      8.79 o
  11  -7  -5       74.04       70.44      7.40 o
  11  -7  -4       51.48       65.49      7.81 o
  11  -7  -4       51.48       60.42      8.57 o
  11  -7  -3      396.98      335.32     16.22 o
  11  -7  -3      396.98      328.81     18.14 o
  11  -7  -2      326.24      321.62     16.33 o
  11  -7  -2      326.24      340.69     18.51 o
  11  -7  -1      172.63      222.67     13.45 o
  11  -7  -1      172.63      229.64     14.53 o
  11  -7   0      136.51      150.43     11.22 o
  11  -7   0      136.51      145.47     11.93 o
  11  -7   1      291.30      288.65     16.61 o
  11  -7   1      291.30      285.38     14.86 o
  11  -7   3       49.85       58.02      6.66 o
  11  -7   3       49.85       59.53      7.81 o
  11  -7   4       22.68       22.89      5.94 o
  11  -8  -4      100.38      105.07      8.53 o
  11  -8  -3       53.89       54.29      6.71 o
  11  -8  -2      274.39      302.66     15.60 o
  11  -8  -1       40.18       49.71      6.92 o
  11  -8   0       43.26       84.53      8.52 o
  11  -8   1       84.93       87.13      8.17 o
  11  -8   2       44.47       32.47      5.56 o
 -12  -7   8      183.41      242.90     11.01 o
 -12  -7   7       88.08       99.52      7.50 o
 -12  -7   6       96.80      112.03      8.31 o
 -12  -7   5       15.81       33.99      5.72 o
 -12  -7   4       16.75       44.84      6.06 o
 -12  -7   3      615.13      643.17     25.21 o
 -12  -7   1      265.42      243.54     13.05 o
 -12  -7  -4        9.21       23.27      4.07 o
 -12  -6  10        1.40       34.49      5.27 o
 -12  -6   9      332.10      411.25     18.78 o
 -12  -6   8        7.44       22.67      6.22 o
 -12  -6   7      149.63      166.37     12.03 o
 -12  -6   6      132.42      157.25     11.29 o
 -12  -6   5      702.03      634.59     26.38 o
 -12  -6   5      702.03      612.59     26.19 o
  12   6  -4      202.45      168.91     18.06 o
 -12  -6   4      207.51      180.48     11.17 o
 -12  -6   3      492.52      487.62     21.09 o
  12   6  -3      459.29      438.07     31.01 o
 -12  -6   2      422.83      409.90     18.55 o
  12   6  -2      420.45      392.98     28.52 o
  12   6  -1      227.97      207.11     20.53 o
 -12  -6   1      231.14      202.32     11.85 o
  12   6   0       12.01       10.77      9.60 o
 -12  -6   0       13.48       12.93      5.34 o
 -12  -6  -1      198.10      160.51      9.98 o
  12   6   1      207.54      151.37     17.24 o
 -12  -6  -2      128.59      107.02      7.96 o
 -12  -6  -3        6.08       12.97      5.17 o
 -12  -6  -4      258.97      314.78     15.33 o
 -12  -6  -5       18.93       14.82      4.29 o
 -12  -6  -6      222.33      177.50      9.33 o
 -12  -5  10      368.70      366.39     15.16 o
 -12  -5   9       10.51       12.04      3.88 o
 -12  -5   8      121.13      143.87      9.61 o
 -12  -5   7      140.07      130.92      9.44 o
 -12  -5   6      350.34      294.46     14.50 o
 -12  -5   5      203.01      231.59     12.16 o
 -12  -5   4      815.85      817.35     31.11 o
  12   5  -4      790.94      822.44     47.14 o
  12   5  -3       94.52       96.28     14.42 o
 -12  -5   3       85.70       91.89      7.31 o
  12   5  -2      210.05      188.11     20.00 o
 -12  -5   2      242.63      225.62     10.91 o
 -12  -5   1      179.60      112.51      7.96 o
  12   5  -1      184.42      147.76     17.45 o
  12   5   0      526.50      730.40     44.30 o
  12   5   1      830.57      799.26     46.96 o
  12   5   2      194.95      191.25     19.61 o
 -12  -5  -3      166.53      170.22     12.15 o
 -12  -5  -3      166.53      167.85     12.66 o
  12   5   3      171.45      170.54     17.96 o
 -12  -5  -4      106.41      109.87      9.99 o
 -12  -5  -4      106.41      112.84     10.30 o
 -12  -5  -5      228.81      275.32     13.98 o
 -12  -5  -5      228.81      260.55     14.44 o
 -12  -5  -6       45.23       57.11      6.82 o
 -12  -5  -7      182.02      235.92     11.54 o
 -12  -5  -8       23.92       30.93      3.85 o
 -12  -4  11       83.06       87.72      7.45 o
 -12  -4  10      127.23      144.96     10.21 o
 -12  -4   9        6.75       10.46      5.15 o
 -12  -4   9        6.75       11.06      6.53 o
 -12  -4   8       74.81       74.32      8.43 o
 -12  -4   8       74.81       72.67      9.68 o
 -12  -4   7      121.91      129.15     11.86 o
 -12  -4   7      121.91      144.39     10.57 o
 -12  -4   6      636.40      610.66     25.50 o
 -12  -4   6      636.40      631.20     28.72 o
  12   4  -6      597.09      547.66     30.06 o
  12   4  -5      124.76      150.39     13.47 o
 -12  -4   5      124.60      131.72     13.61 o
 -12  -4   4      670.37      646.97     36.64 o
 -12  -4   4      670.37      647.14     31.08 o
  12   4  -3      302.01      286.21     22.28 o
 -12  -4   3      288.82      252.19     18.99 o
 -12  -4   3      288.82      243.64     16.23 o
 -12  -4   2      350.41      322.76     22.62 o
  12   4  -2      357.80      351.37     25.65 o
 -12  -4   2      350.41      346.27     19.53 o
 -12  -4   1       53.92       50.86      9.60 o
  12   4  -1       49.97       56.78     12.36 o
  12   4   0     1104.07     1411.00     71.53 o
 -12  -4   0     1101.71     1315.44     68.44 o
  12   4   1      202.35      257.75     22.73 o
 -12  -4  -1      216.84      234.30     18.95 o
  12   4   2      448.05      396.62     28.96 o
 -12  -4  -2      459.35      400.70     27.02 o
  12   4   3      230.60      314.31     24.37 o
  12   4   4      370.29      379.92     27.50 o
 -12  -4  -4      387.30      434.84     19.58 o
  12   4   5      114.31      119.97     15.86 o
 -12  -4  -5      125.19      100.81     10.74 o
 -12  -4  -5      125.19      124.87     10.26 o
 -12  -4  -6      712.99      651.61     26.24 o
 -12  -4  -6      712.99      642.31     27.47 o
 -12  -4  -7       76.41      102.83      9.15 o
 -12  -4  -7       76.41      111.31      8.79 o
 -12  -4  -8      264.40      288.46     12.89 o
  12   3 -12       20.19       19.85      4.60 o
  12   3 -11       57.30       52.35      6.87 o
 -12  -3  10      300.11      295.20     18.29 o
 -12  -3   9       74.59       64.52      9.60 o
 -12  -3   8      207.76      235.61     16.09 o
 -12  -3   7      594.86      522.72     32.16 o
 -12  -3   7      594.86      575.14     27.63 o
  12   3  -6      138.17      214.04     14.98 o
 -12  -3   6      159.83      222.00     14.77 o
 -12  -3   6      159.83      209.70     16.80 o
 -12  -3   5      708.94      567.12     29.24 o
 -12  -3   5      708.94      659.36     35.36 o
  12   3  -5      737.85      653.67     30.11 o
  12   3  -4      488.17      516.78     25.74 o
 -12  -3   4      492.26      540.19     26.05 o
 -12  -3   4      492.26      518.44     29.92 o
  12   3  -3      219.17      177.95     13.72 o
 -12  -3   3      214.24      207.66     15.40 o
 -12  -3   3      214.24      190.72     13.43 o
 -12  -3   2      259.87      267.09     18.34 o
  12   3  -2      289.73      252.67     16.78 o
 -12  -3   2      259.87      243.64     15.43 o
 -12  -3   1      719.12      647.44     31.06 o
  12   3  -1      710.26      757.52     40.92 o
 -12  -3   1      719.12      676.40     37.40 o
 -12  -3   0       40.09       80.57     11.35 o
  12   3   0       50.00      103.45     14.94 o
  12   3   1      354.46      303.97     24.48 o
 -12  -3  -1      365.33      325.22     21.81 o
  12   3   2      261.39      225.94     20.78 o
 -12  -3  -2      276.04      248.99     19.03 o
 -12  -3  -3      195.29      194.81     18.15 o
  12   3   3      210.60      271.10     21.10 o
 -12  -3  -4       99.20       76.25      7.28 o
  12   3   4       94.53       81.98     13.75 o
 -12  -3  -5      588.58      645.63     25.27 o
 -12  -3  -6       18.55       28.22      7.83 o
 -12  -3  -6       18.55       19.13      4.14 o
 -12  -3  -6       18.55       34.90      6.42 o
 -12  -3  -7      510.06      416.79     18.93 o
 -12  -3  -7      510.06      427.73     20.59 o
 -12  -3  -8       57.13       37.41      7.30 o
 -12  -3  -9      511.80      524.76     21.12 o
  12   2 -12        3.24        6.53      3.97 o
  12   2 -11      335.74      326.70     16.16 o
 -12  -2  11      360.20      337.17     19.91 o
  12   2 -10      224.90      231.98     14.17 o
 -12  -2  10      218.63      252.93     16.88 o
 -12  -2   9      785.78      790.94     36.62 o
  12   2  -9      751.61      759.60     32.08 o
 -12  -2   8       34.95       21.50      6.68 o
 -12  -2   7      411.57      348.89     19.56 o
  12   2  -6      124.07      118.84     10.62 o
 -12  -2   6      121.05      125.40     10.98 o
  12   2  -5     1034.98      921.77     40.98 o
 -12  -2   5     1051.03      991.51     41.37 o
 -12  -2   4      128.10      125.04     11.02 o
  12   2  -4      123.81      110.41     11.86 o
  12   2  -4      123.81      114.97     10.09 o
  12   2  -3     1176.22     1057.12     58.98 o
 -12  -2   3     1266.08     1241.59     56.71 o
 -12  -2   2      598.82      574.05     32.36 o
  12   2  -2      584.81      631.49     34.93 o
 -12  -2   1      865.36      822.61     42.41 o
  12   2   0      474.13      601.06     31.44 o
 -12  -2   0      461.00      564.94     32.11 o
  12   2   0      474.13      563.87     26.66 o
  12   2   1      733.62      810.68     37.36 o
  12   2   1      733.62      901.85     38.33 o
 -12  -2  -1      760.76      856.70     44.97 o
 -12  -2  -2      395.98      527.63     30.90 o
  12   2   2      386.95      529.72     26.17 o
  12   2   2      386.95      501.90     26.02 o
  12   2   3      624.87      537.90     28.18 o
 -12  -2  -3      655.63      601.08     34.01 o
  12   2   4      882.92      899.61     42.09 o
 -12  -2  -4      892.17      952.69     50.45 o
 -12  -2  -5      424.82      452.74     20.59 o
  12   2   5      399.41      461.89     25.42 o
 -12  -2  -6      218.59      203.16     11.90 o
  12   2   6      221.14      186.62     15.47 o
 -12  -2  -7      160.36      153.39      9.85 o
  12   2   7      160.73      153.10     14.09 o
 -12  -2  -8       34.31       30.89      3.97 o
 -12  -2  -8       34.31       26.24      7.88 o
 -12  -2  -9       15.18       53.31      7.23 o
  12   1 -13       46.14       64.22      8.50 o
  12   1 -13       46.14       65.49      5.46 o
  12   1 -12      641.00      549.27     25.46 o
  12   1 -11      157.64      138.91      9.78 o
  12   1 -11      157.64      157.46     13.52 o
  12   1 -10      127.68      133.45     10.04 o
  12   1  -9     1011.81      802.94     32.06 o
 -12  -1   7      473.02      568.78     27.46 o
  12   1  -6      377.39      378.96     19.99 o
  12   1  -5      132.62      152.61     10.57 o
  12   1  -5      132.62      136.00     12.75 o
  12   1  -4      412.19      460.38     27.58 o
  12   1  -3      322.03      333.39     21.76 o
  12   1  -2      555.45      565.08     32.40 o
  12   1  -2      555.45      571.15     30.01 o
  12   1  -1      403.69      336.53     17.43 o
  12   1  -1      403.69      364.01     20.94 o
 -12  -1   1      372.50      334.92     20.74 o
  12   1   0       43.70       45.35      6.68 o
 -12  -1   0       57.81       61.05      8.14 o
  12   1   0       43.70       48.28      8.50 o
  12   1   1      116.26      132.74     10.21 o
 -12  -1  -1      108.16       98.13     10.86 o
  12   1   2       37.94       36.20      7.25 o
  12   1   2       37.94       31.65      7.06 o
 -12  -1  -2       44.13       43.01      8.81 o
  12   1   3      323.06      311.35     18.85 o
 -12  -1  -3      334.12      316.33     22.05 o
  12   1   3      323.06      308.97     18.59 o
 -12  -1  -4       80.54       89.75     13.70 o
  12   1   4       73.85       82.08     10.30 o
  12   1   5     1938.39     1675.70     70.53 o
 -12  -1  -6      156.64      169.63     12.44 o
  12   1   6      144.61      222.24     15.99 o
  12   1   7      356.00      333.84     20.39 o
 -12  -1  -7      331.13      318.59     16.47 o
 -12  -1  -8      151.59      181.21     10.81 o
  12   1   8      157.02      184.14     14.31 o
 -12  -1  -9      446.04      433.47     17.26 o
 -12  -1 -10       86.53       97.01      8.17 o
  12   0 -12       19.97       21.09      7.68 o
  12   0 -10      100.17      118.11      8.86 o
 -12   0  10      114.58      144.62     15.38 o
 -12   0   8      987.56      839.48     44.77 o
 -12   0   6      232.12      296.59     19.51 o
  12   0  -4      498.62      396.45     24.31 o
 -12   0   4      477.30      384.69     22.62 o
  12   0  -2     1420.90     1949.72     94.47 o
 -12   0   2     1544.85     1922.70     89.44 o
  12   0   0     1961.29     2331.19     89.55 o
  12   0   0     1961.29     2378.40    103.64 o
 -12   0   0     1984.51     2237.23    106.09 o
  12   0   2     1056.32      862.80     38.15 o
 -12   0  -2     1033.53      872.98     45.88 o
  12   0   2     1056.32      846.71     37.78 o
  12   0   4     2231.09     2644.55    103.84 o
  12   0   4     2231.09     2577.01    104.18 o
  12   0   6     1901.32     1727.98     72.58 o
 -12   0  -8     1085.00     1020.29     39.52 o
  12   0   8     1072.41     1038.69     45.82 o
  12  -1 -13       46.14       70.33      5.75 o
  12  -1 -12      641.00      581.25     24.81 o
  12  -1 -12      641.00      603.17     21.97 o
  12  -1 -11      157.64      149.14     12.18 o
  12  -1 -10      127.68      127.29     11.26 o
 -12   1  10      145.39      137.83     14.26 o
 -12   1   9      999.14      795.57     42.83 o
 -12   1   8      328.98      293.90     20.31 o
 -12   1   7      473.01      530.25     29.77 o
 -12   1   6      396.76      367.62     22.16 o
 -12   1   5      148.26      151.91     11.82 o
  12  -1  -5      132.62      111.55     12.06 o
 -12   1   4      403.54      530.88     27.67 o
  12  -1  -4      412.19      493.16     29.60 o
 -12   1   3      298.57      293.17     18.71 o
  12  -1  -3      322.03      340.52     20.90 o
  12  -1  -2      555.45      555.40     31.89 o
  12  -1  -2      555.45      611.55     31.05 o
 -12   1   2      531.99      553.46     29.98 o
 -12   1   1      372.50      310.86     19.40 o
  12  -1  -1      403.69      347.25     20.27 o
 -12   1   0       57.81       70.84      8.77 o
  12  -1   0       43.70       35.75      7.30 o
  12  -1   1      116.26      128.40     11.46 o
 -12   1  -1      108.16      104.09     10.86 o
  12  -1   1      116.26      116.23      9.83 o
  12  -1   2       37.94       36.51      7.02 o
  12  -1   2       37.94       27.66      5.91 o
 -12   1  -2       44.13       38.53      7.40 o
  12  -1   2       37.94       32.59      7.76 o
  12  -1   3      323.06      330.51     18.27 o
  12  -1   3      323.06      306.55     18.90 o
  12  -1   4       73.85       77.84      9.56 o
  12  -1   4       73.85       91.49     11.62 o
  12  -1   5     1938.39     1772.52     73.36 o
  12  -1   6      144.62      215.89     15.48 o
  12  -1   7      356.00      360.95     21.04 o
  12  -1   8      157.02      204.59     14.65 o
  12  -1   8      157.02      216.17     13.21 o
  12  -1   9      421.90      417.28     18.87 o
 -12   1  -9      446.04      442.25     19.53 o
  12  -2 -13      445.98      427.79     15.78 o
  12  -2 -12        3.24        5.19      3.76 o
  12  -2 -11      335.74      293.80     14.12 o
 -12   2  10      218.63      197.40     16.14 o
  12  -2 -10      224.90      228.96     13.22 o
 -12   2   9      785.78      739.58     39.39 o
 -12   2   8       34.95       26.65      6.92 o
 -12   2   7      411.57      431.39     25.18 o
 -12   2   6      121.05      121.37     11.24 o
 -12   2   5     1051.03      984.71     48.27 o
 -12   2   4      128.10      127.65     10.81 o
 -12   2   3     1266.08     1177.92     56.20 o
 -12   2   2      598.82      620.91     32.24 o
 -12   2   1      865.36      822.49     41.61 o
  12  -2  -1      858.92      853.70     42.35 o
  12  -2   0      474.13      601.76     31.23 o
 -12   2   0      461.00      543.20     30.62 o
  12  -2   1      733.62      805.97     42.64 o
 -12   2  -1      760.76      890.94     43.48 o
  12  -2   2      386.95      509.01     25.25 o
  12  -2   2      386.95      517.42     29.12 o
 -12   2  -2      395.98      497.79     28.55 o
  12  -2   3      624.87      523.93     25.50 o
 -12   2  -3      655.64      583.11     31.53 o
  12  -2   3      624.87      528.32     27.19 o
  12  -2   3      624.87      554.18     31.67 o
  12  -2   4      882.92      881.41     41.32 o
  12  -2   4      882.92      933.88     39.83 o
  12  -2   5      399.41      464.36     24.14 o
  12  -2   5      399.41      475.77     21.29 o
  12  -2   6      221.14      198.51     14.53 o
  12  -2   6      221.14      205.32     12.81 o
  12  -2   7      160.73      158.30     11.17 o
  12  -2   7      160.73      153.70     12.66 o
  12  -2   8       34.43       36.70      6.11 o
  12  -3 -13       19.54       34.95      3.59 o
  12  -3 -12       20.19       30.31      4.57 o
  12  -3 -11       57.30       49.98      6.27 o
  12  -3 -11       57.30       51.68      6.27 o
  12  -3 -10      301.54      250.66     13.01 o
  12  -3 -10      301.54      236.04     12.77 o
  12  -3  -9       74.18       48.57      6.54 o
 -12   3   9       74.60       45.10      8.02 o
  12  -3  -9       74.18       50.32      7.47 o
 -12   3   8      207.76      177.27     13.96 o
 -12   3   7      594.86      514.51     28.26 o
 -12   3   6      159.83      191.60     14.02 o
 -12   3   5      708.94      603.11     31.41 o
 -12   3   4      492.27      537.35     28.48 o
 -12   3   3      214.24      205.09     14.51 o
 -12   3   2      259.87      250.46     16.32 o
 -12   3   1      719.12      793.09     40.78 o
 -12   3   0       40.09       86.05     10.44 o
 -12   3  -1      365.33      316.98     20.73 o
 -12   3  -2      276.04      263.18     18.70 o
 -12   3  -3      195.29      216.36     17.36 o
  12  -3   4       94.53       77.98      6.66 o
 -12   3  -4       99.20       89.07     12.19 o
 -12   3  -5      588.58      545.73     34.34 o
  12  -3   5      605.23      627.22     23.56 o
  12  -3   6       22.56       31.00      8.55 o
  12  -3   6       22.56       24.54      4.79 o
  12  -3   7      485.94      427.25     21.26 o
  12  -3   7      485.94      407.39     17.17 o
  12  -3   8       62.56       57.60      8.41 o
  12  -3   9      507.52      559.66     23.71 o
  12  -4 -12       69.28       75.84      5.37 o
  12  -4 -12       69.28       74.62      5.53 o
  12  -4 -11       88.52      100.43      7.28 o
  12  -4 -10      129.53      162.79     10.23 o
  12  -4  -9        6.38       11.23      5.36 o
  12  -4  -9        6.38       11.13      5.41 o
  12  -4  -9        6.38        4.12      4.12 o
  12  -4  -8       63.00       52.28      8.05 o
  12  -4  -8       63.00       52.95      7.52 o
  12  -4  -8       63.00       61.83      7.35 o
  12  -4  -7      110.09      143.32     12.22 o
  12  -4  -6      597.09      551.37     25.10 o
  12  -4  -5      124.76      157.15     11.53 o
 -12   4   4      670.37      670.75     35.15 o
  12  -4  -4      688.85      698.29     28.58 o
 -12   4   3      288.82      274.32     17.62 o
  12  -4  -3      302.01      255.70     14.16 o
 -12   4   2      350.41      385.73     23.68 o
 -12   4   1       53.92       57.30      9.46 o
 -12   4   0     1101.71     1357.70     66.11 o
 -12   4  -1      216.84      249.44     18.56 o
 -12   4  -2      459.35      443.22     27.60 o
 -12   4  -3      248.88      306.55     22.33 o
 -12   4  -4      387.30      429.22     27.79 o
  12  -4   5      114.31      101.88      9.92 o
 -12   4  -5      125.19       98.25     13.25 o
  12  -4   6      706.25      625.11     27.25 o
  12  -4   7       67.46      103.59      9.36 o
  12  -4   8      269.91      317.60     15.15 o
  12  -5 -11        6.33       18.81      3.66 o
  12  -5 -10      386.82      356.08     15.28 o
  12  -5  -9        7.18        7.44      4.24 o
  12  -5  -8      108.89      138.55     10.42 o
  12  -5  -8      108.89      147.13     10.21 o
  12  -5  -7      132.40      151.07     11.00 o
  12  -5  -7      132.40      140.69     11.10 o
  12  -5  -7      132.40      106.78      9.42 o
  12  -5  -6      311.73      220.35     13.80 o
  12  -5  -6      311.73      241.09     13.42 o
  12  -5  -6      311.73      221.65     16.03 o
  12  -5  -6      311.73      212.67     13.95 o
  12  -5  -5      205.99      223.04     15.54 o
  12  -5  -5      205.99      209.90     13.36 o
  12  -5  -4      790.94      840.30     33.71 o
  12  -5  -4      790.94      807.51     36.31 o
  12  -5  -3       94.52      100.18      9.51 o
  12  -5  -2      210.05      203.36     12.73 o
 -12   5   1      179.60      152.19     15.15 o
 -12   5   0      553.05      644.77     36.67 o
 -12   5  -1      808.82      812.41     44.66 o
 -12   5  -2      186.62      179.43     17.02 o
 -12   5  -3      166.53      171.87     16.64 o
  12  -5   4       97.59       92.42      7.83 o
  12  -5   5      231.75      261.80     13.22 o
  12  -5   6       41.80       46.69      6.13 o
  12  -6 -10        3.47       47.13      4.57 o
  12  -6  -9      345.83      385.20     15.90 o
  12  -6  -8        8.01        7.13      3.73 o
  12  -6  -8        8.01       13.00      4.76 o
  12  -6  -7      141.34      126.86      9.23 o
  12  -6  -7      141.34      147.28      9.85 o
  12  -6  -6      132.98      137.77     10.35 o
  12  -6  -6      132.98      131.54     11.53 o
  12  -6  -5      664.34      591.57     26.56 o
  12  -6  -5      664.34      608.74     24.93 o
  12  -6  -5      664.34      618.35     28.47 o
  12  -6  -4      202.45      182.10     12.09 o
  12  -6  -4      202.45      186.18     12.01 o
  12  -6  -4      202.45      174.62     13.40 o
  12  -6  -3      459.29      462.40     20.58 o
  12  -6  -3      459.29      436.32     20.96 o
  12  -6  -3      459.29      472.66     23.56 o
  12  -6  -2      420.45      428.61     20.93 o
  12  -6  -2      420.45      485.20     23.38 o
  12  -6  -2      420.45      444.09     20.76 o
  12  -6  -1      227.97      202.24     13.12 o
  12  -6  -1      227.97      203.51     14.39 o
  12  -6   0       12.01        7.95      5.72 o
  12  -6   0       12.01        8.40      5.98 o
  12  -6   1      207.54      216.81     13.38 o
  12  -6   1      207.54      205.54     14.56 o
  12  -6   2      117.44      127.30     10.52 o
  12  -6   2      117.44      125.89     11.55 o
  12  -6   3        9.69       24.01      6.22 o
  12  -6   4      261.59      298.35     15.09 o
  12  -6   5       14.93       15.58      4.88 o
  12  -6   6      216.23      177.20      9.48 o
  12  -7  -7       80.87       72.61      6.20 o
  12  -7  -6       93.37       96.98      7.50 o
  12  -7  -5       11.27        5.31      4.91 o
  12  -7  -5       11.27       11.61      4.72 o
  12  -7  -4       15.27       41.01      6.85 o
  12  -7  -4       15.27       42.08      6.30 o
  12  -7  -3      607.85      560.76     25.98 o
  12  -7  -3      607.85      579.95     23.21 o
  12  -7  -2      138.65      165.68     12.15 o
  12  -7  -2      138.65      159.57     10.98 o
  12  -7  -1      283.93      270.70     15.89 o
  12  -7  -1      283.93      273.03     14.38 o
  12  -7   0       31.30       25.62      6.22 o
  12  -7   0       31.30       40.56      7.25 o
  12  -7   1      231.56      251.03     14.71 o
  12  -7   1      231.56      235.29     13.10 o
  12  -7   2      159.81      167.55     11.77 o
  12  -7   2      159.81      157.31     10.14 o
  12  -7   3      364.82      342.78     15.11 o
  12  -7   3      364.82      347.23     17.40 o
  12  -7   4        9.59       17.55      4.05 o
  12  -7   5      170.36      169.07      8.30 o
  12  -8  -4       79.60       89.53      7.62 o
  12  -8  -3       76.73      102.10      8.26 o
  12  -8  -2      198.55      186.89     11.25 o
  12  -8  -1       14.87       16.28      4.79 o
  12  -8   0       55.47       65.17      7.23 o
  12  -8   1       88.00       94.33      8.07 o
 -13  -7   7      120.32      144.36      8.48 o
 -13  -7   6       44.27       77.32      6.92 o
 -13  -7   5      213.49      233.18     11.95 o
 -13  -7   4       31.64       30.12      5.32 o
 -13  -6   9      124.71      143.86      9.80 o
 -13  -6   8      109.00      118.42      9.70 o
 -13  -6   7      115.84      127.45     10.71 o
 -13  -6   6      118.82      114.13      9.75 o
 -13  -6   5      274.55      280.11     14.83 o
 -13  -6   5      274.55      289.50     15.00 o
 -13  -6   4      437.17      469.96     20.96 o
 -13  -6   3      305.82      302.85     15.51 o
 -13  -6   2      318.07      242.58     13.49 o
  13   6  -2      344.09      273.44     23.07 o
 -13  -6   1      231.50      166.03     10.75 o
 -13  -6   0      114.54      133.15      9.51 o
 -13  -6  -1      197.65      179.44     10.48 o
 -13  -6  -2       74.40       71.45      6.54 o
 -13  -6  -3      416.94      394.26     17.45 o
 -13  -6  -4       56.52       64.20      6.68 o
 -13  -6  -5      586.12      595.37     22.45 o
 -13  -6  -6      109.65      142.03      7.67 o
 -13  -5  10       72.45       66.54      5.27 o
 -13  -5   9       65.58      100.73      7.35 o
 -13  -5   8       39.24       47.74      5.99 o
 -13  -5   7      153.02      132.74      9.28 o
 -13  -5   6      800.79      873.59     33.25 o
 -13  -5   5      228.58      246.98     12.74 o
 -13  -5   4      409.56      413.43     18.19 o
 -13  -5   3       82.03      103.47      7.90 o
  13   5  -3       70.50       87.66     15.40 o
 -13  -5   2      119.42      131.26      8.55 o
  13   5  -2      130.66      142.22     17.78 o
  13   5  -1      690.41      750.72     44.42 o
 -13  -5   1      718.63      701.95     26.79 o
  13   5   0     1007.45     1169.96     63.71 o
  13   5   1      527.88      408.21     30.28 o
 -13  -5  -1      544.67      458.02     20.04 o
  13   5   2      561.31      458.74     31.64 o
 -13  -5  -2      535.47      447.88     20.81 o
 -13  -5  -2      535.47      473.21     22.32 o
 -13  -5  -3        5.58        2.75      6.37 o
 -13  -5  -3        5.58        7.25      5.07 o
 -13  -5  -4       34.20       46.35      7.54 o
 -13  -5  -4       34.20       46.11      6.94 o
 -13  -5  -5       28.89       30.86      6.15 o
 -13  -5  -5       28.89       26.38      5.53 o
 -13  -5  -6      455.02      397.81     16.83 o
 -13  -5  -7      122.93      132.60      7.62 o
 -13  -4  11       25.99       32.46      4.96 o
  13   4 -11       22.17       16.18      4.81 o
 -13  -4  10      426.14      409.78     18.70 o
 -13  -4   9      105.21      126.64     10.47 o
 -13  -4   9      105.21      128.20     11.69 o
 -13  -4   8       59.71       68.99      9.48 o
 -13  -4   8       59.71       59.13      7.69 o
 -13  -4   7      109.37      179.33     13.78 o
 -13  -4   7      109.37      183.04     12.10 o
  13   4  -6      267.33      257.00     17.71 o
 -13  -4   6      306.84      264.90     16.27 o
 -13  -4   6      306.84      242.43     14.19 o
 -13  -4   5       57.28       64.78      7.26 o
  13   4  -5       49.38       47.65      9.00 o
 -13  -4   4      122.38      150.39     14.71 o
  13   4  -4      137.68      192.42     14.48 o
 -13  -4   3      338.47      318.33     22.40 o
 -13  -4   3      338.47      303.70     18.92 o
 -13  -4   2      233.10      205.10     16.84 o
  13   4  -2      209.34      179.34     20.00 o
 -13  -4   2      233.10      202.55     14.56 o
 -13  -4   1     1314.95     1226.82     60.44 o
  13   4  -1     1348.22     1091.61     62.23 o
  13   4   0      795.48      982.17     53.63 o
 -13  -4   0      817.37      874.96     49.50 o
  13   4   1      379.27      369.05     27.46 o
 -13  -4  -1      371.09      324.56     24.28 o
  13   4   2      857.54      747.56     44.61 o
  13   4   3      383.97      308.13     24.50 o
 -13  -4  -4       68.31       51.47      8.89 o
  13   4   4       62.35       51.27     12.33 o
 -13  -4  -4       68.31       67.37      8.17 o
 -13  -4  -5       71.90      102.92     10.23 o
 -13  -4  -5       71.90       85.41      8.86 o
 -13  -4  -6       18.77       20.16      6.51 o
 -13  -4  -6       18.77       25.37      5.58 o
 -13  -4  -7        4.37        8.43      4.95 o
 -13  -4  -7        4.37       14.77      3.95 o
 -13  -4  -8       21.59       35.05      4.41 o
  13   3 -12       48.27       56.80      6.01 o
  13   3 -11      209.68      251.41     13.38 o
 -13  -3  10      267.35      306.13     18.72 o
 -13  -3   9       85.54      100.68     10.83 o
 -13  -3   8       53.68       68.82      9.79 o
 -13  -3   7       30.71       51.90      8.52 o
 -13  -3   6      195.62      180.92     15.71 o
  13   3  -6      176.23      190.05     14.48 o
 -13  -3   5      190.68      211.52     16.19 o
  13   3  -5      166.88      164.91     13.64 o
 -13  -3   5      190.68      196.60     14.08 o
  13   3  -4     1391.91     1469.25     60.10 o
 -13  -3   4     1356.98     1414.43     59.43 o
 -13  -3   4     1356.98     1413.46     70.27 o
 -13  -3   3      237.71      293.75     19.41 o
 -13  -3   3      237.71      260.91     16.46 o
  13   3  -3      225.15      218.68     16.14 o
  13   3  -2      236.48      210.12     15.21 o
 -13  -3   2      224.07      228.35     16.82 o
 -13  -3   2      224.07      187.81     13.87 o
  13   3  -1     1152.60     1016.26     44.94 o
 -13  -3   1     1161.48      987.85     43.37 o
 -13  -3   1     1161.48     1019.84     52.28 o
 -13  -3   0     1826.14     2192.90    104.41 o
 -13  -3  -1      487.53      466.93     29.19 o
 -13  -3  -2      123.32       85.52     12.77 o
 -13  -3  -3      154.90      113.21      9.16 o
 -13  -3  -4      130.40      107.81      8.34 o
 -13  -3  -5      279.59      315.41     14.66 o
 -13  -3  -5      279.59      291.53     18.12 o
 -13  -3  -5      279.59      306.70     15.96 o
 -13  -3  -6      175.20      170.98     11.29 o
 -13  -3  -6      175.20      178.61     13.67 o
 -13  -3  -7      200.09      195.14     13.14 o
 -13  -3  -8       16.71       26.02      6.15 o
 -13  -3  -9       62.08       49.80      4.81 o
  13   2 -13      123.27      127.88     10.43 o
  13   2 -12       31.91       32.59      4.84 o
  13   2 -11       59.73      127.86      9.29 o
  13   2 -10       96.42       90.84      9.10 o
 -13  -2  10       99.81      100.02     11.14 o
  13   2  -9      438.08      356.32     18.31 o
 -13  -2   9      401.30      346.23     20.71 o
 -13  -2   8      202.98      182.82     14.22 o
 -13  -2   7      620.44      562.77     27.88 o
 -13  -2   6      592.62      554.08     27.71 o
  13   2  -6      593.52      562.06     27.54 o
  13   2  -5     1943.09     2088.51     83.75 o
 -13  -2   5     1932.17     2093.06     82.74 o
  13   2  -4      534.75      625.16     29.07 o
  13   2  -3     1198.64     1205.43     62.46 o
  13   2  -3     1198.64     1235.29     50.48 o
 -13  -2   3     1133.64     1133.68     58.49 o
  13   2  -2      392.39      316.14     22.57 o
 -13  -2   2      381.59      342.76     21.05 o
  13   2  -2      392.39      313.23     18.29 o
  13   2  -1     2095.90     2090.74     82.90 o
 -13  -2   1     2100.88     2024.04     97.06 o
  13   2   0      582.75      806.66     40.57 o
  13   2   0      582.75      764.91     35.11 o
 -13  -2   0      569.72      763.70     41.39 o
  13   2   1     2422.63     1993.68     81.58 o
 -13  -2  -1     2400.98     2097.62     96.81 o
  13   2   1     2422.63     2000.99     93.15 o
  13   2   1     2422.63     1986.84     80.47 o
 -13  -2  -2      231.41      266.93     20.37 o
  13   2   2      228.88      298.49     18.09 o
  13   2   2      228.88      301.06     18.16 o
 -13  -2  -3     1499.93     1581.18     80.29 o
  13   2   3     1562.80     1661.12     68.17 o
  13   2   3     1562.80     1627.13     67.92 o
 -13  -2  -4       94.86       93.35      9.10 o
  13   2   4       88.19      116.46     12.14 o
  13   2   5      512.59      470.29     25.01 o
 -13  -2  -5      477.17      400.01     19.57 o
  13   2   6      255.52      251.26     17.80 o
 -13  -2  -6      247.77      255.18     13.53 o
 -13  -2  -7      421.26      322.50     14.51 o
  13   2   7      428.76      334.05     20.19 o
 -13  -2  -8       39.20       35.80      7.76 o
 -13  -2  -9      414.25      416.23     18.71 o
  13   1 -13      327.26      312.47     12.40 o
  13   1 -12       12.70       31.07      8.19 o
  13   1 -11      395.80      409.31     17.20 o
  13   1 -11      395.80      374.64     20.78 o
  13   1 -10      135.18      144.65     10.14 o
  13   1  -9      942.24     1107.12     41.79 o
  13   1  -8     1052.59      934.42     36.53 o
 -13  -1   7      942.25      737.41     34.03 o
  13   1  -6      925.98     1054.89     45.22 o
  13   1  -5      658.17      535.65     25.13 o
  13   1  -4      245.43      200.88     16.37 o
  13   1  -4      245.43      223.49     13.29 o
  13   1  -3      392.98      357.65     23.51 o
  13   1  -3      392.98      348.51     18.72 o
  13   1  -2      221.91      224.09     17.01 o
  13   1  -2      221.91      224.12     13.58 o
  13   1  -2      221.91      182.66     14.95 o
  13   1  -1      260.51      252.72     17.40 o
  13   1  -1      260.51      234.84     14.88 o
  13   1   0       24.57       35.12      6.32 o
 -13  -1   0       12.48       14.43      5.67 o
  13   1   0       24.57       21.81      6.80 o
  13   1   0       24.57       34.55      6.37 o
  13   1   1      122.01      128.52     10.74 o
 -13  -1  -1      134.58      124.85     12.27 o
  13   1   1      122.01      118.67     13.83 o
  13   1   1      122.01      134.47     10.86 o
 -13  -1  -2      434.74      483.71     28.56 o
  13   1   2      387.70      428.86     23.55 o
  13   1   2      387.70      439.65     23.67 o
  13   1   3       72.69      144.43     12.74 o
  13   1   3       72.69      149.10     12.79 o
 -13  -1  -4     1555.02     1837.53     88.60 o
  13   1   4     1521.24     1703.48     73.45 o
  13   1   5       74.23       66.25     10.20 o
  13   1   6      445.61      372.95     21.65 o
 -13  -1  -6      421.33      337.16     17.73 o
  13   1   7      292.05      260.00     17.57 o
 -13  -1  -7      294.15      266.84     14.06 o
 -13  -1  -8      525.40      502.70     20.64 o
  13   0 -12      133.49      134.38     11.29 o
 -13   0  10      432.01      457.18     28.86 o
  13   0 -10      402.58      436.71     22.94 o
 -13   0   8     1393.87     1462.42     69.16 o
  13   0  -8     1393.15     1317.64     49.67 o
 -13   0   6     1960.37     1858.24     87.87 o
 -13   0   4      886.77     1089.68     50.33 o
  13   0  -4      873.68      930.69     52.82 o
  13   0  -2     1901.62     1589.97     82.58 o
 -13   0   2     1893.67     1708.53     78.20 o
  13   0  -2     1901.62     1682.09     76.69 o
  13   0   0       18.16       21.09      6.39 o
  13   0   0       18.16       19.75      5.27 o
  13   0   0       18.16       21.78      5.24 o
  13   0   2      188.84      214.84     17.10 o
  13   0   2      188.84      221.58     14.94 o
  13   0   2      188.84      226.45     15.06 o
  13   0   4      105.37      167.25     14.64 o
  13   0   4      105.37      159.32     13.20 o
  13   0   6       70.58      113.59     12.21 o
 -13   0  -8       77.92       84.27      8.31 o
  13  -1 -13      327.26      315.67     12.59 o
  13  -1 -12       12.70       30.76      5.17 o
  13  -1 -12       12.70       25.30      6.63 o
  13  -1 -11      395.80      407.51     19.70 o
 -13   1  10      126.61      120.63     13.49 o
  13  -1 -10      135.18      134.37     11.12 o
 -13   1   9      969.03     1090.41     55.76 o
 -13   1   8     1043.69      966.78     49.86 o
 -13   1   7      942.25      897.07     46.33 o
 -13   1   6      900.66     1005.52     50.40 o
 -13   1   5      675.70      532.64     29.24 o
 -13   1   4      243.51      240.37     16.13 o
  13  -1  -4      245.43      227.69     17.45 o
  13  -1  -3      392.98      337.31     22.67 o
 -13   1   3      391.31      365.74     21.27 o
  13  -1  -2      221.91      209.84     15.74 o
 -13   1   2      202.62      208.45     15.02 o
  13  -1  -2      221.91      217.49     16.08 o
  13  -1  -1      260.51      188.76     15.79 o
  13  -1  -1      260.51      233.26     15.89 o
 -13   1   1      247.97      214.48     15.17 o
  13  -1   0       24.57       30.12      7.01 o
  13  -1   0       24.57       26.31      5.46 o
 -13   1   0       12.48        9.34      5.60 o
  13  -1   1      122.01      108.80      9.80 o
  13  -1   1      122.01      131.11     10.50 o
 -13   1  -1      134.58      124.83     11.89 o
  13  -1   1      122.01      108.82     11.38 o
 -13   1  -2      434.74      424.59     25.41 o
  13  -1   2      387.70      441.95     26.46 o
  13  -1   2      387.70      435.25     22.88 o
  13  -1   2      387.70      424.34     21.63 o
  13  -1   3       72.69       83.83     11.95 o
  13  -1   3       72.69      105.15     12.07 o
  13  -1   3       72.69      133.53     11.21 o
  13  -1   4     1521.24     1730.41     84.13 o
  13  -1   4     1521.24     1782.32     72.31 o
  13  -1   5       74.23       58.46      8.55 o
  13  -1   5       74.23       78.75     10.08 o
  13  -1   5       74.23       77.55     13.29 o
  13  -1   6      445.61      399.39     22.11 o
  13  -1   6      445.61      368.39     19.42 o
  13  -1   7      292.05      278.14     15.70 o
  13  -1   7      292.05      283.30     17.76 o
  13  -1   8      516.79      479.11     21.00 o
 -13   1  -9       15.89       40.36      5.63 o
  13  -1   9       15.79       43.97      5.53 o
  13  -2 -13      123.27      136.06      7.33 o
  13  -2 -12       31.91       36.37      5.12 o
  13  -2 -11       59.73      137.34      9.51 o
  13  -2 -10       96.42      107.08      9.49 o
 -13   2   9      401.30      338.23     21.67 o
  13  -2  -9      438.08      323.35     15.86 o
 -13   2   8      202.98      183.69     14.96 o
 -13   2   7      620.44      638.85     34.48 o
 -13   2   6      592.62      506.75     28.33 o
 -13   2   5     1932.18     2107.24     97.45 o
 -13   2   4      522.91      621.98     32.70 o
 -13   2   3     1133.64     1212.44     58.56 o
 -13   2   2      381.59      318.29     19.49 o
  13  -2  -1     2095.90     2046.13     94.98 o
 -13   2   1     2100.89     2120.74     96.70 o
 -13   2   0      569.72      790.30     41.51 o
  13  -2   0      582.75      824.84     41.54 o
 -13   2  -1     2400.98     2133.85     97.12 o
  13  -2   1     2422.63     2016.36     94.82 o
  13  -2   2      228.88      309.50     20.58 o
 -13   2  -2      231.41      270.07     19.48 o
  13  -2   3     1562.81     1610.03     76.72 o
 -13   2  -3     1499.93     1615.71     78.06 o
  13  -2   3     1562.81     1619.33     66.83 o
  13  -2   4       88.19      147.82     10.23 o
  13  -2   4       88.19      144.47     12.02 o
  13  -2   5      512.59      456.75     20.42 o
  13  -2   5      512.59      442.45     23.06 o
  13  -2   6      255.52      266.38     14.42 o
  13  -2   7      428.76      354.31     16.63 o
  13  -2   8       40.15       27.34      4.69 o
  13  -2   9      421.79      406.72     15.85 o
  13  -3 -12       48.27       58.81      5.56 o
  13  -3 -11      209.68      225.43     11.61 o
  13  -3 -11      209.68      233.73     11.49 o
  13  -3 -10      276.62      249.28     12.86 o
  13  -3 -10      276.62      255.57     13.17 o
  13  -3  -9       80.85       82.59      7.95 o
 -13   3   9       85.54       83.69      9.84 o
  13  -3  -9       80.85       80.10      8.57 o
 -13   3   8       53.68       63.82      8.91 o
 -13   3   7       30.71       43.64      7.59 o
 -13   3   6      195.62      189.51     14.03 o
 -13   3   5      190.68      190.85     13.96 o
 -13   3   4     1356.98     1478.63     69.93 o
 -13   3   3      237.71      264.07     17.32 o
 -13   3   2      224.07      225.59     15.95 o
 -13   3   1     1161.49     1164.22     57.60 o
 -13   3   0     1826.14     2223.19    103.63 o
 -13   3  -1      487.53      530.82     30.33 o
 -13   3  -2      123.32      106.37     12.41 o
 -13   3  -3      154.90      131.85     14.02 o
  13  -3   3      149.49      120.10      9.01 o
  13  -3   4      106.59      103.43      8.03 o
 -13   3  -4      130.40      115.17     13.68 o
  13  -3   5      285.33      301.77     18.14 o
  13  -3   5      285.33      329.95     14.49 o
  13  -3   6      189.92      203.16     14.31 o
  13  -3   6      189.92      203.06     10.50 o
  13  -3   7      208.82      214.89     13.93 o
  13  -3   8       10.10       18.57      5.98 o
  13  -3   9       62.13       84.48      7.62 o
  13  -4 -12      305.35      199.59      8.91 o
  13  -4 -11       22.17       24.25      4.43 o
  13  -4 -10      456.40      372.23     16.45 o
  13  -4  -9      110.56      121.45      9.39 o
  13  -4  -9      110.56      116.49      9.68 o
  13  -4  -8       43.98       46.93      7.78 o
  13  -4  -8       43.98       51.74      7.45 o
  13  -4  -8       43.98       40.08      6.54 o
  13  -4  -7      115.37      142.75     11.74 o
  13  -4  -7      115.37      154.59     11.05 o
  13  -4  -6      267.33      240.06     16.24 o
  13  -4  -6      267.33      230.56     14.42 o
 -13   4   5       57.28       68.90      8.93 o
  13  -4  -5       49.38       71.12      8.57 o
  13  -4  -4      137.68      197.45     11.84 o
 -13   4   4      122.38      169.99     13.66 o
 -13   4   3      338.47      302.07     19.31 o
  13  -4  -3      322.36      269.37     14.93 o
 -13   4   2      233.10      254.37     18.49 o
 -13   4   1     1314.95     1238.38     61.37 o
 -13   4   0      817.37      884.32     46.12 o
 -13   4  -1      371.09      303.88     21.45 o
 -13   4  -2      859.49      796.50     43.52 o
 -13   4  -3      400.03      356.53     24.72 o
  13  -4   4       62.35       51.63      7.45 o
 -13   4  -4       68.31       42.10     10.08 o
  13  -4   5       72.48      105.74      9.89 o
  13  -4   6       19.13       21.88      6.15 o
  13  -4   7        4.18       19.82      5.48 o
  13  -4   8       20.71       51.81      6.18 o
  13  -5 -11       43.98       37.77      4.31 o
  13  -5 -10       82.64       73.21      6.56 o
  13  -5  -9       57.94      107.05      8.50 o
  13  -5  -8       30.26       43.43      6.49 o
  13  -5  -8       30.26       35.86      6.27 o
  13  -5  -7      140.68      118.82     10.71 o
  13  -5  -7      140.68      118.34      9.78 o
  13  -5  -7      140.68      123.66      9.61 o
  13  -5  -6      815.98      847.25     36.10 o
  13  -5  -6      815.98      791.01     31.38 o
  13  -5  -6      815.98      794.61     30.82 o
  13  -5  -6      815.98      799.55     33.40 o
  13  -5  -5      207.92      240.38     15.95 o
  13  -5  -5      207.92      214.39     13.57 o
  13  -5  -4      423.92      373.36     18.74 o
  13  -5  -4      423.92      395.73     21.12 o
  13  -5  -3       70.50       82.48     10.30 o
  13  -5  -3       70.50       69.26      8.43 o
  13  -5  -2      130.66      201.58     14.59 o
  13  -5  -1      690.41      622.50     29.41 o
 -13   5   1      718.63      647.57     36.21 o
 -13   5   0      997.20     1073.80     55.75 o
 -13   5  -1      544.67      539.37     33.08 o
 -13   5  -2      535.47      477.90     30.48 o
  13  -6  -9      139.50      145.08      8.37 o
  13  -6  -8      112.99      103.37      7.67 o
  13  -6  -8      112.99       96.45      7.33 o
  13  -6  -7      110.98      101.88      8.24 o
  13  -6  -7      110.98      100.68      8.00 o
  13  -6  -6      113.70      102.10      8.89 o
  13  -6  -5      281.00      292.78     17.37 o
  13  -6  -5      281.00      299.52     15.21 o
  13  -6  -4      455.18      495.21     21.08 o
  13  -6  -4      455.18      494.32     24.04 o
  13  -6  -4      455.18      451.75     21.59 o
  13  -6  -3      343.60      309.99     16.69 o
  13  -6  -3      343.60      353.02     16.71 o
  13  -6  -3      343.60      340.24     18.90 o
  13  -6  -2      344.09      306.31     18.06 o
  13  -6  -2      344.09      302.30     16.04 o
  13  -6  -1      246.92      216.65     15.02 o
  13  -6  -1      246.92      252.88     14.01 o
  13  -6   0      121.36      151.13     12.53 o
  13  -6   0      121.36      164.11     11.24 o
  13  -6   1      173.48      156.12     12.75 o
  13  -6   1      173.48      165.23     11.56 o
  13  -6   3      403.05      398.89     18.02 o
  13  -6   4       48.32       47.56      6.35 o
  13  -6   5      584.16      598.17     22.64 o
  13  -6   6      103.97      141.30      7.76 o
  13  -7  -7      116.62       85.99      6.45 o
  13  -7  -6       48.01       62.72      5.99 o
  13  -7  -5      205.83      189.25     10.51 o
  13  -7  -5      205.83      185.74     11.90 o
  13  -7  -4       31.59       23.94      5.96 o
  13  -7  -4       31.59       30.45      5.84 o
  13  -7  -3      164.55      180.45     12.03 o
  13  -7  -3      164.55      170.79     10.62 o
  13  -7  -2      107.30      107.75     10.02 o
  13  -7  -2      107.30      104.37      8.82 o
  13  -7  -1      102.32      113.97      9.13 o
  13  -7  -1      102.32      111.70     10.16 o
  13  -7   0      135.55      144.95     10.16 o
  13  -7   0      135.55      142.29     11.14 o
  13  -7   1       75.33       71.40      7.21 o
  13  -7   1       75.33       63.98      7.90 o
  13  -7   2       29.08       28.44      5.10 o
  13  -7   2       29.08       39.53      6.46 o
  13  -7   3      104.27      106.87      7.45 o
  13  -7   4      131.04       90.36      6.28 o
  13  -8  -4       52.32       58.34      5.01 o
  13  -8  -3      124.80       94.06      7.62 o
  13  -8  -2      155.44      138.89      9.11 o
  13  -8  -1       70.01       65.78      6.59 o
  13  -8   0       22.97       36.15      5.39 o
 -14  -7   7       94.28      125.66      7.45 o
 -14  -7   6       23.02       72.59      6.46 o
 -14  -7   5       33.66       59.95      6.13 o
 -14  -6   9       44.93       58.17      6.51 o
 -14  -6   8        7.35       14.96      5.60 o
 -14  -6   7       64.32      102.17      9.46 o
 -14  -6   6       28.83       30.19      6.13 o
 -14  -6   5      110.08      104.85      8.96 o
 -14  -6   5      110.08      109.85      9.25 o
 -14  -6   4      147.80      175.57     11.00 o
 -14  -6   3       27.15       61.00      7.49 o
 -14  -6   2      234.85      231.41     12.81 o
 -14  -6   1       22.92       28.22      5.72 o
 -14  -6   0       54.66       38.67      6.23 o
 -14  -6  -1       56.51       46.17      6.06 o
 -14  -6  -2      105.57       80.98      7.52 o
 -14  -6  -3       55.54       60.01      6.59 o
 -14  -6  -4       12.52       21.69      4.60 o
 -14  -6  -5       19.71       20.54      3.85 o
 -14  -5  10      251.08      245.78     10.66 o
 -14  -5   9      217.57      246.86     11.73 o
 -14  -5   8       42.51       59.09      6.37 o
 -14  -5   7      142.72      155.93      9.85 o
 -14  -5   6       60.96       55.65      6.35 o
  14   5  -6       51.39       46.65      9.89 o
 -14  -5   5      116.54      106.74     10.90 o
 -14  -5   5      116.54      118.53      8.51 o
 -14  -5   4      163.59      169.16     10.19 o
 -14  -5   4      163.59      160.32     12.08 o
 -14  -5   3       60.74       74.53      6.63 o
  14   5  -2      282.12      210.12     22.34 o
 -14  -5   2      296.84      254.57     12.07 o
 -14  -5   1      619.60      538.79     20.53 o
  14   5  -1      600.94      478.11     35.24 o
 -14  -5   0        6.68       15.20      7.90 o
  14   5   0        5.98       16.06     10.24 o
  14   5   1       20.72       12.21     10.39 o
 -14  -5  -1       19.69        7.83      7.68 o
 -14  -5  -1       19.69       12.52      5.00 o
 -14  -5  -2       37.42       48.65      6.92 o
 -14  -5  -2       37.42       42.91      8.50 o
 -14  -5  -3       48.88       80.79      8.93 o
 -14  -5  -3       48.88       69.99      7.78 o
 -14  -5  -4       95.52       80.69      7.79 o
 -14  -5  -4       95.52       72.95      8.82 o
 -14  -5  -5      106.63      126.08      8.65 o
 -14  -5  -5      106.63      142.64      9.01 o
 -14  -5  -6       24.65       34.40      4.55 o
  14   4 -11       76.87      116.44      8.17 o
 -14  -4  11       68.27       96.46      7.26 o
 -14  -4  10      520.54      568.67     23.65 o
 -14  -4   9       15.88        5.10      4.79 o
 -14  -4   9       15.88        5.58      6.10 o
 -14  -4   8       28.86       37.85      7.71 o
 -14  -4   8       28.86       43.28      6.82 o
 -14  -4   7       99.76       87.20      8.94 o
 -14  -4   7       99.76      116.07     11.38 o
 -14  -4   6      366.20      392.61     19.09 o
 -14  -4   6      366.20      425.87     22.14 o
  14   4  -6      338.23      395.32     23.53 o
 -14  -4   5      227.58      190.44     12.06 o
  14   4  -5      236.51      201.66     15.81 o
 -14  -4   4     1309.70     1206.65     45.06 o
 -14  -4   3      222.35      212.31     18.18 o
  14   4  -3      223.75      233.64     17.15 o
 -14  -4   2      829.40      758.18     42.58 o
 -14  -4   1      282.73      258.41     20.64 o
  14   4   0      177.59      185.18     21.19 o
  14   4   2       64.34       81.02     15.23 o
 -14  -4  -3      246.25      164.47     13.46 o
  14   4   3      232.18      165.55     18.54 o
 -14  -4  -3      246.25      186.90     12.07 o
 -14  -4  -4      293.20      321.60     17.52 o
 -14  -4  -4      293.20      312.05     16.13 o
 -14  -4  -5      148.43      150.35     11.48 o
 -14  -4  -5      148.43      139.93      9.92 o
 -14  -4  -6      475.40      441.97     19.29 o
 -14  -4  -6      475.40      425.18     18.21 o
 -14  -4  -7      179.77      177.85      9.93 o
 -14  -4  -7      179.77      175.62      9.40 o
  14   3 -12      106.15      103.33      7.31 o
  14   3 -11      230.87      237.99     12.67 o
 -14  -3  10       70.95       91.68     10.49 o
  14   3 -10       79.44      104.84      9.70 o
 -14  -3   9      337.44      309.73     18.73 o
 -14  -3   8      137.91      145.01     12.51 o
 -14  -3   7      523.31      510.97     26.50 o
  14   3  -6      143.32      174.57     13.97 o
 -14  -3   5      446.88      448.19     28.05 o
  14   3  -5      449.32      453.80     24.21 o
 -14  -3   4      262.68      242.35     16.60 o
  14   3  -4      277.02      239.77     16.44 o
 -14  -3   4      262.68      260.66     18.93 o
 -14  -3   3      512.53      477.57     25.43 o
  14   3  -3      546.52      480.83     25.84 o
 -14  -3   3      512.53      517.38     30.16 o
 -14  -3   2       95.28       80.66     11.52 o
  14   3  -2       90.11       77.52     10.54 o
 -14  -3   2       95.28       87.06     10.68 o
  14   3  -1       47.10       54.52      9.41 o
 -14  -3   1       47.56       42.89      9.51 o
  14   3   0        5.28        0.43      6.37 o
 -14  -3   0        5.93        7.11      5.94 o
  14   3   1      146.11      155.50     14.26 o
 -14  -3  -1      134.66      158.07     15.51 o
 -14  -3  -2      275.87      225.35     12.72 o
 -14  -3  -3      302.38      299.23     15.84 o
 -14  -3  -4      405.71      326.11     16.60 o
 -14  -3  -4      405.71      351.14     16.63 o
 -14  -3  -5      171.96      181.04     11.29 o
 -14  -3  -5      171.96      163.16      9.64 o
 -14  -3  -5      171.96      169.44     14.00 o
 -14  -3  -6      419.84      337.62     18.34 o
 -14  -3  -6      419.84      335.70     15.76 o
 -14  -3  -7      525.45      460.70     21.06 o
 -14  -3  -8       82.26       86.15      7.35 o
  14   2 -11      497.35      510.09     21.07 o
 -14  -2  10      135.40      117.26     11.72 o
  14   2 -10      135.97      120.35      9.90 o
 -14  -2   9      786.32      764.39     36.14 o
  14   2  -9      824.47      747.05     31.16 o
 -14  -2   8       38.48       42.55      8.64 o
  14   2  -8       37.92       44.08      7.85 o
 -14  -2   6      224.49      306.85     19.00 o
  14   2  -6      220.39      318.19     18.66 o
 -14  -2   5      341.19      320.48     18.44 o
  14   2  -5      313.42      272.68     16.95 o
  14   2  -4       88.67       99.56     10.21 o
  14   2  -3      561.28      645.86     30.62 o
  14   2  -2      654.70      755.23     34.24 o
 -14  -2   2      644.14      718.53     39.46 o
  14   2  -1      257.62      244.48     15.86 o
 -14  -2   1      243.07      204.45     17.06 o
  14   2   0      419.01      409.94     22.57 o
 -14  -2   0      413.54      439.02     26.89 o
  14   2   1      195.38      199.56     14.34 o
  14   2   1      195.38      224.60     17.15 o
  14   2   1      195.38      188.29     14.48 o
 -14  -2  -1      201.29      194.87     17.10 o
  14   2   2      271.64      279.88     18.57 o
  14   2   2      271.64      287.77     18.48 o
  14   2   2      271.64      313.11     21.91 o
 -14  -2  -2      279.78      304.45     22.03 o
 -14  -2  -3       30.21       34.67      9.07 o
  14   2   3       30.72       47.79      8.67 o
 -14  -2  -3       30.21       38.64      6.73 o
  14   2   4       99.86      133.22     12.98 o
 -14  -2  -4      102.97      101.05      9.18 o
 -14  -2  -5      164.35      161.11     10.50 o
 -14  -2  -5      164.35      137.26     10.28 o
  14   2   5      163.72      144.06     13.86 o
 -14  -2  -6      180.94      155.50      9.71 o
  14   2   6      174.38      164.00     14.41 o
 -14  -2  -7       56.23       92.56      6.54 o
 -14  -2  -8        3.87        7.87      6.39 o
 -14  -2  -9       36.43       52.85      6.08 o
  14   1 -13       67.85       88.25      5.89 o
  14   1 -13       67.85       64.29      7.86 o
  14   1 -12       42.95       63.45      9.12 o
  14   1 -11      180.86      158.46     13.28 o
  14   1 -10       19.13       17.36      4.84 o
  14   1  -9      815.46      724.24     29.30 o
  14   1  -8       10.09       17.21      5.36 o
 -14  -1   7        9.44       46.63      8.81 o
  14   1  -6      633.57      655.66     30.66 o
  14   1  -5      431.61      394.71     20.31 o
  14   1  -4     1063.09     1195.15     49.77 o
  14   1  -3      821.09      722.18     32.78 o
  14   1  -2       55.99       60.37      8.09 o
  14   1  -2       55.99       59.89      9.77 o
  14   1  -1      208.54      212.62     16.26 o
  14   1  -1      208.54      215.16     14.15 o
  14   1   0        3.19        5.00      5.15 o
  14   1   0        3.19        4.52      4.40 o
  14   1   0        3.19        4.02      4.67 o
  14   1   1      236.76      193.03     16.34 o
 -14  -1  -1      220.43      197.06     16.67 o
  14   1   1      236.76      208.44     14.18 o
  14   1   1      236.76      218.92     14.49 o
  14   1   2      256.09      221.71     18.36 o
 -14  -1  -2      249.71      230.74     18.93 o
  14   1   2      256.09      230.99     15.74 o
  14   1   2      256.09      250.36     16.48 o
  14   1   3      580.47      534.17     27.85 o
  14   1   3      580.47      551.48     28.81 o
 -14  -1  -3      585.93      557.52     34.18 o
  14   1   4      140.84      135.02     13.09 o
  14   1   5      665.18      650.73     32.37 o
 -14  -1  -6       62.05       61.09      7.66 o
  14   1   6       65.52       73.93     10.51 o
 -14  -1  -7      110.99      100.30      8.24 o
  14   1   7      104.56       89.17     10.78 o
 -14  -1  -8        1.05       12.95      3.76 o
 -14  -1  -9      138.76      114.72      9.59 o
  14   0 -12      378.68      449.51     20.81 o
 -14   0  10      449.39      677.01     38.70 o
  14   0 -10      424.63      668.76     30.18 o
  14   0  -8      654.96      562.75     22.90 o
 -14   0   8      646.73      523.89     32.29 o
 -14   0   6      125.64      165.71     14.74 o
 -14   0   4      105.07      119.78     11.36 o
  14   0  -4       76.76       90.06      8.36 o
 -14   0   2      801.92      812.22     40.33 o
  14   0  -2      780.55      837.89     43.85 o
  14   0  -2      780.55      772.41     33.86 o
  14   0  -2      780.55      672.17     39.51 o
  14   0   0     1374.96     1616.48     65.47 o
  14   0   0     1374.96     1653.77     75.84 o
  14   0   0     1374.96     1590.61     65.35 o
  14   0   2      770.06      596.59     28.26 o
  14   0   2      770.06      564.37     28.82 o
  14   0   2      770.06      583.97     33.64 o
  14   0   4     1474.00     1879.66     77.50 o
  14   0   6     1003.49      871.19     40.10 o
 -14   0  -8       18.75       13.57      4.60 o
  14  -1 -13       67.85       92.13      6.06 o
  14  -1 -12       42.95       37.52      5.48 o
  14  -1 -11      180.86      185.05     12.44 o
  14  -1 -10       19.13       34.69      7.52 o
 -14   1   9      811.52      698.68     38.80 o
 -14   1   8        5.94       10.75      6.77 o
 -14   1   7        9.44       42.80      8.52 o
 -14   1   6      657.47      646.35     35.07 o
 -14   1   5      483.06      478.51     27.61 o
 -14   1   4     1064.99     1147.99     56.35 o
  14  -1  -3      821.09      643.10     38.36 o
 -14   1   3      796.05      716.47     36.49 o
  14  -1  -2       55.99       81.14     11.59 o
 -14   1   2       57.63       82.79      9.70 o
  14  -1  -2       55.99       61.02     10.35 o
  14  -1  -1      208.54      175.84     14.82 o
  14  -1  -1      208.54      172.32     15.35 o
  14  -1  -1      208.54      204.87     12.31 o
 -14   1   1      207.22      197.81     14.94 o
  14  -1   0        3.19        0.77      5.24 o
 -14   1   0        4.39       -4.16      4.86 o
  14  -1   0        3.19        4.67      4.31 o
  14  -1   1      236.76      199.46     15.40 o
 -14   1  -1      220.43      168.87     14.80 o
  14  -1   1      236.76      194.09     12.74 o
  14  -1   2      256.09      232.39     18.43 o
  14  -1   2      256.09      235.43     15.91 o
  14  -1   2      256.09      233.32     14.97 o
  14  -1   3      580.46      524.16     26.26 o
  14  -1   3      580.46      560.00     32.39 o
  14  -1   3      580.46      505.58     27.58 o
  14  -1   4      140.84      127.91     16.01 o
  14  -1   4      140.84      120.52     10.35 o
  14  -1   4      140.84      142.62     12.61 o
  14  -1   5      665.18      621.33     37.57 o
  14  -1   5      665.18      637.39     27.21 o
  14  -1   5      665.18      646.95     31.02 o
  14  -1   6       65.52       63.27      9.34 o
  14  -1   6       65.52       51.20      7.57 o
  14  -1   7      104.56       95.31      8.70 o
  14  -1   7      104.56       88.86      9.85 o
  14  -1   8        0.47       16.30      4.52 o
  14  -2 -13      182.94      156.71      7.63 o
  14  -2 -12       52.39       52.90      5.56 o
  14  -2 -11      497.34      467.61     18.62 o
  14  -2 -10      135.97      117.45      8.99 o
 -14   2   9      786.32      626.53     34.91 o
  14  -2  -9      824.47      652.34     25.32 o
  14  -2  -9      824.47      632.35     26.10 o
 -14   2   8       38.48       46.28      8.33 o
 -14   2   7      485.96      472.33     27.48 o
 -14   2   6      224.49      274.26     18.52 o
 -14   2   5      341.19      299.58     19.33 o
 -14   2   4       86.92       98.36     10.59 o
 -14   2   3      570.29      721.78     37.96 o
 -14   2   2      644.14      717.06     37.70 o
  14  -2  -1      257.62      227.20     17.76 o
 -14   2   0      413.54      455.24     27.33 o
  14  -2   0      419.02      483.15     27.86 o
  14  -2   1      195.38      206.47     16.55 o
 -14   2  -1      201.29      214.76     16.28 o
 -14   2  -2      279.78      315.22     21.48 o
  14  -2   2      271.64      318.80     22.22 o
  14  -2   3       30.72       39.48      5.77 o
  14  -2   3       30.72       37.35      9.60 o
 -14   2  -3       30.21       40.68      8.98 o
  14  -2   4       99.86      128.86      9.65 o
  14  -2   5      163.72      161.06     10.71 o
  14  -2   6      174.38      178.51     11.03 o
  14  -2   7       57.56      103.81      7.90 o
  14  -2   8        3.54       11.78      3.61 o
  14  -3 -12      106.15       92.79      6.28 o
  14  -3 -11      230.87      224.82     10.84 o
  14  -3 -11      230.87      210.21     11.01 o
  14  -3 -10       79.44       90.25      8.05 o
  14  -3  -9      323.81      262.95     14.40 o
  14  -3  -9      323.81      242.21     13.28 o
  14  -3  -8      128.04      119.24      9.75 o
 -14   3   8      137.91      129.99     11.69 o
 -14   3   7      523.31      457.09     26.31 o
 -14   3   6      144.61      153.53     12.75 o
 -14   3   5      446.88      422.11     24.59 o
 -14   3   4      262.68      252.69     17.76 o
 -14   3   3      512.53      531.14     29.63 o
 -14   3   2       95.28       89.77     10.78 o
 -14   3   1       47.56       42.89      8.33 o
 -14   3   0        5.93        3.81      6.06 o
 -14   3  -1      134.66      166.75     14.98 o
 -14   3  -2      275.87      261.83     19.68 o
  14  -3   3      314.55      311.20     13.11 o
 -14   3  -3      302.38      280.25     21.43 o
 -14   3  -4      405.71      359.14     24.70 o
  14  -3   4      411.74      370.72     19.39 o
  14  -3   4      411.74      349.58     15.02 o
  14  -3   5      150.88      170.15      9.23 o
  14  -3   5      150.88      171.68     12.97 o
  14  -3   6      431.61      408.73     20.43 o
  14  -3   7      489.91      440.83     20.69 o
  14  -3   8       75.09       92.71      8.60 o
  14  -4 -11       76.86      114.38      7.31 o
  14  -4 -10      532.92      531.30     21.03 o
  14  -4  -9       19.63       11.99      4.64 o
  14  -4  -9       19.63        8.31      4.98 o
  14  -4  -8       36.67       37.21      6.87 o
  14  -4  -8       36.67       42.57      7.61 o
  14  -4  -8       36.67       51.33      7.02 o
  14  -4  -7      106.50       98.59     10.40 o
  14  -4  -7      106.50       93.29      9.01 o
  14  -4  -7      106.50       93.72      9.25 o
  14  -4  -6      338.23      344.01     18.49 o
 -14   4   6      366.20      378.13     22.21 o
 -14   4   5      227.59      204.93     15.23 o
  14  -4  -5      236.51      212.98     12.95 o
  14  -4  -5      236.51      192.45     15.04 o
 -14   4   4     1309.70     1375.55     66.34 o
  14  -4  -4     1294.13     1384.80     51.62 o
 -14   4   3      222.35      245.03     18.32 o
 -14   4   2      829.40      863.35     45.20 o
 -14   4   1      282.73      254.24     18.86 o
 -14   4   0      146.25      122.95     13.30 o
 -14   4  -1      199.66      201.76     17.03 o
 -14   4  -2       85.71      131.02     14.20 o
 -14   4  -3      246.25      187.00     17.20 o
  14  -4   3      232.18      180.02     12.11 o
  14  -4   4      293.17      346.56     17.54 o
  14  -4   5      137.75      145.69     10.78 o
  14  -4   6      513.27      533.56     22.93 o
  14  -4   7      175.88      214.61     11.37 o
  14  -5 -10      278.32      278.53     12.46 o
  14  -5  -9      233.08      239.63     12.14 o
  14  -5  -8       50.65       57.14      6.78 o
  14  -5  -8       50.65       64.56      7.11 o
  14  -5  -7      151.11      136.74     10.47 o
  14  -5  -7      151.11      162.89     10.74 o
  14  -5  -6       51.39       39.06      7.88 o
  14  -5  -6       51.39       36.54      7.02 o
  14  -5  -6       51.39       41.28      6.80 o
  14  -5  -6       51.39       40.97      7.09 o
  14  -5  -5      127.89      121.66     12.05 o
  14  -5  -5      127.89      124.17     10.23 o
  14  -5  -5      127.89      111.74     10.28 o
  14  -5  -4      162.54      175.61     12.30 o
  14  -5  -4      162.54      179.59     14.17 o
  14  -5  -4      162.54      210.96     12.58 o
  14  -5  -3       65.17       94.67     10.71 o
  14  -5  -2      282.12      222.00     15.77 o
 -14   5   1      619.60      521.77     31.53 o
  14  -5   0        5.98       14.89      6.49 o
 -14   5   0        6.68        0.41      7.49 o
 -14   5  -1       19.69       26.91      9.19 o
  14  -5   1       20.72       27.94      6.75 o
  14  -5   2       33.93       60.50      8.38 o
  14  -6  -9       56.76       64.45      5.53 o
  14  -6  -8       10.63       15.10      3.88 o
  14  -6  -8       10.63       15.15      4.28 o
  14  -6  -7       51.51       68.54      6.82 o
  14  -6  -7       51.51       73.11      6.85 o
  14  -6  -6       32.55       39.36      6.34 o
  14  -6  -5       97.68       77.45      8.31 o
  14  -6  -5       97.68      105.72     10.45 o
  14  -6  -4      135.94      147.17     12.13 o
  14  -6  -4      135.94      161.41     10.83 o
  14  -6  -3       29.52       53.48      8.14 o
  14  -6  -3       29.52       55.47      7.54 o
  14  -6  -2      228.39      247.49     14.34 o
  14  -6  -2      228.39      272.17     16.31 o
  14  -6  -1       20.11       40.84      7.28 o
  14  -6  -1       20.11       46.18      8.04 o
  14  -6   0       62.67       58.82      8.81 o
  14  -6   0       62.67       64.73      7.97 o
  14  -6   1       52.44       61.73      7.50 o
  14  -6   2      107.92      104.70      8.96 o
  14  -6   3       59.30       84.68      7.95 o
  14  -6   4       10.71       23.12      4.84 o
  14  -6   5       19.77       26.21      4.29 o
  14  -7  -7       95.66       82.81      6.01 o
  14  -7  -6       17.04       41.41      4.96 o
  14  -7  -5       36.07       42.24      5.48 o
  14  -7  -4       89.23       71.34      6.78 o
  14  -7  -4       89.23       77.38      8.22 o
  14  -7  -3      122.53      109.01      9.25 o
  14  -7  -3      122.53      106.98      8.00 o
  14  -7  -2      275.60      208.70     12.72 o
  14  -7  -2      275.60      196.19     11.19 o
  14  -7  -1      184.44      161.38     11.32 o
  14  -7  -1      184.44      158.20      9.83 o
  14  -7   0      104.62      109.33      8.39 o
  14  -7   0      104.62      102.96      9.56 o
  14  -7   1      144.86      159.58     11.31 o
  14  -7   1      144.86      167.42      9.83 o
  14  -7   3      248.73      222.22     10.42 o
  14  -8  -2      257.99      234.54     10.42 o
 -15  -6   9       96.68      111.48      8.05 o
 -15  -6   8      184.14      182.11     11.20 o
 -15  -6   7       43.22       53.49      7.26 o
 -15  -6   6        3.36        6.15      4.83 o
 -15  -6   5       81.98       67.31      7.64 o
 -15  -6   5       81.98       76.36      7.64 o
 -15  -6   4      144.96      104.62      8.82 o
 -15  -6   3      232.80      281.09     14.46 o
 -15  -6   2      179.77      148.72      9.90 o
 -15  -6   1      150.52      131.64      9.11 o
 -15  -6   0       80.77       89.44      7.52 o
 -15  -6  -1      106.91      103.72      7.38 o
 -15  -6  -2      168.87      144.84      9.18 o
 -15  -6  -3      328.67      319.05     14.24 o
 -15  -6  -4      128.95      158.21      8.75 o
 -15  -5   9       61.40       59.49      5.27 o
 -15  -5   8      179.84      192.63     10.62 o
 -15  -5   7       16.61        9.29      3.88 o
  15   5  -6      128.77      119.19     12.94 o
 -15  -5   6      112.03      121.09      8.51 o
 -15  -5   5       39.72       43.86      5.63 o
  15   5  -5       48.07       48.30     10.10 o
 -15  -5   4       60.66       62.19      8.41 o
 -15  -5   4       60.66       48.71      6.01 o
 -15  -5   3       42.47       66.66      6.20 o
 -15  -5   3       42.47       44.77      8.09 o
 -15  -5   2      350.86      342.32     18.15 o
 -15  -5   2      350.86      336.20     14.84 o
 -15  -5   1       64.85       73.91     10.18 o
 -15  -5   1       64.85       83.77      6.73 o
  15   5   0      147.74      174.48     19.82 o
 -15  -5   0      138.09      169.27     13.49 o
 -15  -5  -1      138.60      123.81      9.87 o
 -15  -5  -1      138.60      106.57     11.12 o
 -15  -5  -2      546.09      507.45     24.06 o
 -15  -5  -2      546.09      564.76     22.64 o
 -15  -5  -3       57.56       78.60      7.76 o
 -15  -5  -3       57.56       62.74      8.09 o
 -15  -5  -4      681.52      782.68     29.79 o
 -15  -5  -4      681.52      730.58     28.25 o
 -15  -5  -5      140.74      173.65      9.56 o
 -15  -5  -6      233.29      206.17      9.82 o
 -15  -4  11       31.77       30.12      4.29 o
 -15  -4  10       43.33       52.82      6.44 o
 -15  -4   9       41.04       59.31      7.42 o
 -15  -4   8      219.10      217.99     13.22 o
 -15  -4   8      219.10      230.37     14.97 o
 -15  -4   7      128.85      134.22     10.38 o
 -15  -4   7      128.85      130.89     12.13 o
 -15  -4   6      238.99      273.67     14.87 o
 -15  -4   6      238.99      258.68     16.91 o
  15   4  -6      244.98      302.74     19.14 o
 -15  -4   5      251.76      224.33     13.58 o
  15   4  -5      242.88      271.14     17.87 o
  15   4  -4      135.01      131.78     13.04 o
 -15  -4   4      124.56      134.79      9.99 o
  15   4  -3      765.99      639.45     32.06 o
 -15  -4  -1      107.93       92.41      8.89 o
 -15  -4  -2      125.75      128.63      9.90 o
 -15  -4  -2      125.75      103.30     12.05 o
 -15  -4  -3       24.37       31.86      6.08 o
 -15  -4  -3       24.37       36.22      8.64 o
 -15  -4  -4       60.89       65.16      8.81 o
 -15  -4  -4       60.89       47.66      6.39 o
 -15  -4  -5       16.02       23.75      6.44 o
 -15  -4  -5       16.02       20.35      4.50 o
 -15  -4  -6       12.64       15.37      3.90 o
 -15  -4  -6       12.64        7.28      5.17 o
 -15  -4  -7       43.71       44.01      4.50 o
 -15  -4  -7       43.71       32.66      4.29 o
  15   3 -10      113.50      124.38     10.14 o
 -15  -3   9      137.79      122.20     11.34 o
 -15  -3   8      174.58      174.17     13.45 o
  15   3  -6      111.80      195.99     15.36 o
  15   3  -5      478.29      383.81     21.90 o
 -15  -3   4      908.09      918.15     49.75 o
  15   3  -4      913.08      957.95     42.37 o
  15   3  -3      216.98      198.87     14.92 o
 -15  -3   3      208.14      169.34     14.03 o
 -15  -3   3      208.14      189.19     16.31 o
 -15  -3   2      549.57      478.42     30.27 o
 -15  -3   2      549.57      464.08     25.19 o
  15   3  -2      552.76      523.06     26.68 o
  15   3  -1      313.70      348.38     20.55 o
 -15  -3   1      301.65      318.02     23.26 o
 -15  -3   0       75.26       71.83     11.78 o
  15   3   0       84.92       87.12     11.19 o
 -15  -3   0       75.26       78.20      8.31 o
  15   3   1       36.77       25.67      8.31 o
 -15  -3  -1       33.93       15.59      5.29 o
  15   3   2       39.72       44.03      9.07 o
 -15  -3  -2       38.85       31.25      5.82 o
 -15  -3  -3       27.70       23.13      5.03 o
 -15  -3  -3       27.70       27.91      5.65 o
  15   3   3       23.60       30.33      8.12 o
 -15  -3  -4      554.16      503.66     21.24 o
  15   3   4      577.02      470.95     26.06 o
 -15  -3  -4      554.16      501.59     20.43 o
 -15  -3  -5       66.08       53.77      5.27 o
 -15  -3  -5       66.08       83.97     10.20 o
 -15  -3  -5       66.08       64.26      6.97 o
 -15  -3  -6      144.08      147.98      9.61 o
 -15  -3  -6      144.08      159.99     12.01 o
 -15  -3  -7       74.24       87.72      8.17 o
 -15  -3  -8       11.39        5.91      3.57 o
  15   2 -12       39.36       51.67      8.52 o
  15   2 -11      178.56      174.55      9.88 o
 -15  -2  10       51.92       52.94      8.72 o
  15   2 -10       54.27       62.50      7.40 o
 -15  -2   9      860.84      781.00     37.30 o
  15   2  -9      856.65      807.18     32.33 o
  15   2  -8      204.68      191.43     13.64 o
 -15  -2   8      214.37      205.09     15.13 o
  15   2  -6      371.25      327.30     19.60 o
  15   2  -5      531.56      516.21     25.76 o
 -15  -2   5      540.71      501.77     26.30 o
  15   2  -4       37.66       49.27      7.54 o
  15   2  -3     1256.43     1132.58     49.28 o
  15   2  -2      758.71      802.64     36.92 o
 -15  -2   1     1533.74     1350.86     66.18 o
  15   2  -1     1487.23     1280.95     56.19 o
 -15  -2   0      884.91     1071.07     55.98 o
  15   2   0      902.96     1074.17     47.35 o
  15   2   1     1176.92      949.85     51.09 o
 -15  -2  -1     1175.04     1040.74     53.25 o
  15   2   1     1176.92      998.23     44.34 o
  15   2   2      375.72      423.56     27.57 o
  15   2   2      375.72      432.11     23.51 o
 -15  -2  -2      368.41      389.06     27.57 o
  15   2   3      102.15       99.95     14.81 o
  15   2   3      102.15      110.35     12.19 o
 -15  -2  -3      126.14      122.45      9.63 o
 -15  -2  -4      220.79      204.03     11.94 o
  15   2   4      212.77      206.19     18.90 o
 -15  -2  -4      220.79      182.83     11.66 o
  15   2   4      212.77      198.54     15.49 o
 -15  -2  -5      384.48      410.35     18.42 o
  15   2   5      337.65      428.82     23.41 o
 -15  -2  -6       68.70       74.63      6.54 o
  15   2   6       71.06       79.61     10.16 o
 -15  -2  -7      334.70      256.00     11.12 o
 -15  -2  -7      334.70      276.15     15.88 o
 -15  -2  -8       28.58       24.47      6.27 o
  15   1 -13       82.96       60.64      7.16 o
  15   1 -13       82.96       84.05      5.65 o
  15   1 -12      376.04      359.65     18.17 o
  15   1 -11       71.20       80.93      9.92 o
  15   1 -10      240.68      315.45     19.24 o
  15   1 -10      240.68      319.75     14.80 o
  15   1  -9      241.57      238.42     13.34 o
  15   1  -8       98.21       99.44      9.13 o
  15   1  -7       33.38       35.65      6.18 o
  15   1  -6      226.15      231.06     15.38 o
  15   1  -5      119.54      155.56     12.05 o
  15   1  -4      660.04      667.41     30.72 o
  15   1  -3       53.00       83.14      9.34 o
  15   1  -2      755.02      886.43     39.17 o
  15   1  -2      755.02      873.14     45.58 o
  15   1  -1      252.26      218.62     17.54 o
  15   1  -1      252.26      232.73     15.31 o
  15   1   0      899.55      971.16     42.06 o
  15   1   0      899.55      920.74     41.61 o
  15   1   0      899.55      961.21     48.71 o
  15   1   1      143.56      136.02     14.05 o
  15   1   1      143.56      125.85     11.50 o
  15   1   1      143.56      138.87     12.27 o
  15   1   2      272.44      207.11     15.09 o
 -15  -1  -2      282.18      247.21     19.20 o
  15   1   2      272.44      205.63     18.31 o
  15   1   2      272.44      213.31     15.65 o
  15   1   3      389.62      387.23     26.47 o
  15   1   3      389.62      351.15     20.85 o
  15   1   4       94.92      144.38     12.86 o
  15   1   4       94.92      101.04     15.24 o
  15   1   5      272.17      234.38     16.94 o
 -15  -1  -6      226.31      226.88     12.95 o
  15   1   6      211.78      214.02     15.54 o
 -15  -1  -7       15.75       16.30      4.57 o
 -15  -1  -8       71.48       86.21      5.56 o
  15   0 -12       54.76       52.64      7.76 o
  15   0 -10     1898.96     1851.68     69.43 o
 -15   0   8     1178.12     1106.40     54.71 o
  15   0  -8     1176.36      992.94     38.28 o
 -15   0   6       10.83       19.96      7.54 o
 -15   0   4      101.24      123.87     12.22 o
  15   0  -4       89.55      115.08     10.11 o
 -15   0   2      572.38      621.01     34.64 o
  15   0  -2      582.87      633.50     28.96 o
  15   0  -2      582.87      641.73     35.32 o
  15   0   0      153.81      177.03     15.32 o
  15   0   0      153.81      164.63     13.02 o
  15   0   2      154.86      144.56     12.63 o
  15   0   2      154.86      161.34     12.92 o
  15   0   2      154.86      135.91     16.04 o
  15   0   4      192.43      170.72     14.12 o
  15   0   4      192.43      198.12     18.61 o
  15   0   6       69.85       65.10      9.41 o
  15   0   8      106.55      116.89      8.46 o
 -15   0  -8       90.88      107.43      7.83 o
  15  -1 -13       82.96       80.72      5.56 o
  15  -1 -12      376.04      335.21     13.94 o
  15  -1 -11       71.20       83.59      8.60 o
  15  -1 -10      240.68      280.09     15.69 o
 -15   1   9      241.14      243.60     18.61 o
  15  -1  -9      241.57      230.98     14.51 o
 -15   1   8       88.47       88.65     11.59 o
 -15   1   7       39.66       62.68      9.91 o
 -15   1   6      249.08      254.58     18.57 o
 -15   1   5      123.13      180.35     14.79 o
 -15   1   4      617.70      663.21     36.07 o
 -15   1   3       49.35       78.50      9.99 o
 -15   1   2      675.85      794.13     41.66 o
 -15   1   1      247.40      257.91     18.33 o
  15  -1  -1      252.26      216.60     17.68 o
  15  -1   0      899.55      915.58     40.33 o
 -15   1   0      903.84      989.51     49.19 o
  15  -1   0      899.55      958.46     48.61 o
 -15   1  -1      140.61      144.31     13.57 o
  15  -1   1      143.56      130.36     11.14 o
  15  -1   1      143.56      122.24     14.91 o
  15  -1   2      272.44      173.88     12.98 o
  15  -1   2      272.44      201.28     16.87 o
  15  -1   3      389.62      355.72     19.77 o
  15  -1   3      389.62      336.74     17.54 o
  15  -1   3      389.62      380.36     25.42 o
  15  -1   4       94.92       93.62      9.46 o
  15  -1   4       94.92      135.49     16.63 o
  15  -1   4       94.92      118.46     11.07 o
  15  -1   5      272.17      245.33     16.12 o
  15  -1   5      272.17      262.99     14.64 o
  15  -1   6      211.78      232.80     13.43 o
  15  -1   6      211.78      225.82     14.92 o
  15  -1   7       20.06       25.40      5.17 o
  15  -1   8       74.84      102.52      7.62 o
  15  -2 -12       39.36       55.41      5.27 o
  15  -2 -11      178.56      172.97      9.93 o
  15  -2 -10       54.27       48.49      6.42 o
  15  -2  -9      856.65      675.98     26.78 o
 -15   2   9      860.84      672.68     37.13 o
  15  -2  -9      856.65      718.59     27.62 o
  15  -2  -8      204.68      178.87     11.89 o
 -15   2   8      214.37      188.16     15.04 o
 -15   2   7      241.53      244.44     17.80 o
 -15   2   6      372.28      282.27     19.02 o
 -15   2   5      540.71      553.19     30.96 o
 -15   2   4       33.58       54.85      8.76 o
 -15   2   3     1274.22     1241.00     60.83 o
 -15   2   2      776.05      795.87     41.80 o
 -15   2   1     1533.74     1518.90     73.83 o
  15  -2   0      902.96     1192.02     58.50 o
 -15   2   0      884.91     1155.99     58.88 o
 -15   2  -1     1175.05     1015.55     51.82 o
  15  -2   1     1176.92     1013.19     51.70 o
  15  -2   2      375.72      417.24     26.57 o
  15  -2   2      375.72      415.15     17.73 o
 -15   2  -2      368.41      378.45     25.34 o
  15  -2   3      102.15       96.74      8.27 o
  15  -2   3      102.15      107.97     14.93 o
  15  -2   4      212.77      229.19     12.95 o
  15  -2   5      337.65      438.21     19.28 o
  15  -2   6       71.06       87.28      7.52 o
  15  -2   7      335.99      343.21     15.01 o
  15  -2   8       26.10       20.37      6.03 o
  15  -3 -12        3.50        8.16      3.06 o
  15  -3 -10      113.50      114.44      8.46 o
  15  -3  -9      158.96      129.46      9.54 o
 -15   3   8      174.58      154.77     13.11 o
  15  -3  -8      193.10      171.05     10.93 o
 -15   3   7      357.06      333.86     20.72 o
  15  -3  -7      328.72      309.00     16.45 o
 -15   3   6      123.05      162.29     13.42 o
 -15   3   5      500.54      436.63     25.92 o
 -15   3   4      908.09      934.78     47.39 o
 -15   3   3      208.14      188.57     15.16 o
 -15   3   2      549.57      513.28     30.22 o
 -15   3   1      301.65      362.16     23.62 o
 -15   3   0       75.26       82.58     11.09 o
 -15   3  -1       33.93       30.72      8.24 o
 -15   3  -2       38.85       40.70      9.36 o
 -15   3  -3       27.70       22.05      8.38 o
  15  -3   4      577.02      553.85     25.70 o
  15  -3   5       72.63       80.86      9.51 o
  15  -3   6      167.45      219.75     13.64 o
  15  -3   7       70.56      109.49      9.27 o
  15  -3   8        6.65        4.69      4.52 o
  15  -4 -11       32.79       30.17      4.38 o
  15  -4 -10       52.92       67.75      6.68 o
  15  -4  -9       46.95       57.52      7.16 o
  15  -4  -9       46.95       44.75      6.27 o
  15  -4  -8      199.89      171.65     11.17 o
  15  -4  -8      199.89      169.32     11.37 o
  15  -4  -7      118.78      112.74      9.82 o
  15  -4  -7      118.78      112.16      9.61 o
  15  -4  -7      118.78      123.13     11.05 o
 -15   4   6      238.99      235.37     16.67 o
  15  -4  -6      244.98      219.55     13.84 o
  15  -4  -6      244.98      248.31     13.96 o
  15  -4  -6      244.98      257.66     14.59 o
  15  -4  -5      242.88      246.86     14.18 o
  15  -4  -5      242.88      248.40     16.48 o
 -15   4   5      251.76      232.71     17.01 o
  15  -4  -4      135.01      156.99     13.04 o
 -15   4   4      124.56      128.75     12.82 o
 -15   4   3      754.52      764.70     41.05 o
 -15   4   2       92.33       68.06     10.47 o
 -15   4   1      510.59      470.99     28.45 o
 -15   4   0      267.88      321.59     22.22 o
 -15   4  -1      107.93      107.26     13.01 o
  15  -4   2      123.77      128.82      9.92 o
 -15   4  -2      125.75      135.17     14.52 o
  15  -4   3       24.14       27.89      6.32 o
  15  -4   4       59.70       76.18      8.07 o
  15  -4   5       12.74       29.56      6.03 o
  15  -4   6       17.05       30.14      5.55 o
  15  -4   7       47.34       54.96      5.53 o
  15  -5 -10       31.59       24.42      4.05 o
  15  -5  -9       67.07       68.79      6.61 o
  15  -5  -8      172.44      160.18     10.05 o
  15  -5  -8      172.44      161.62     10.00 o
  15  -5  -7       22.12       14.48      5.31 o
  15  -5  -7       22.12       17.81      4.93 o
  15  -5  -6      128.77      140.50     10.28 o
  15  -5  -6      128.77      131.27      9.99 o
  15  -5  -6      128.77      111.67     10.28 o
  15  -5  -5       48.07       61.44      7.76 o
  15  -5  -5       48.07       54.21      7.69 o
  15  -5  -5       48.07       61.63      9.22 o
  15  -5  -4       67.59       65.96      8.05 o
  15  -5  -4       67.59       60.47      8.00 o
  15  -5  -4       67.59       70.32      9.32 o
  15  -5  -3       48.06       88.91     10.18 o
  15  -5  -3       48.06       65.18      8.48 o
 -15   5   2      350.86      311.32     21.83 o
  15  -5  -1       68.34       71.94      8.31 o
 -15   5   1       64.85       76.56     11.83 o
  15  -5   0      147.74      160.17     11.46 o
 -15   5   0      138.09      153.93     15.89 o
  15  -5   1      154.59      147.70     11.22 o
  15  -5   2      505.08      489.55     21.14 o
  15  -5   3       58.92       64.61      7.69 o
  15  -5   4      673.48      802.40     30.12 o
  15  -5   5      135.57      187.25     10.40 o
  15  -5   6      237.13      227.95     10.66 o
  15  -6  -9      102.65      104.35      6.49 o
  15  -6  -8      190.17      155.81      8.90 o
  15  -6  -8      190.17      169.77      8.87 o
  15  -6  -7       35.44       35.03      5.27 o
  15  -6  -6        2.77        4.79      4.40 o
  15  -6  -5       92.35       82.96      8.82 o
  15  -6  -5       92.35       79.37      7.98 o
  15  -6  -4      127.70      104.17      8.75 o
  15  -6  -4      127.70      105.82     10.23 o
  15  -6  -3      229.25      249.88     13.12 o
  15  -6  -3      229.25      213.37     14.34 o
  15  -6  -2      182.27      166.06     11.17 o
  15  -6  -2      182.27      162.32     12.35 o
  15  -6  -1      161.79      151.02     10.50 o
  15  -6  -1      161.79      144.81     11.94 o
  15  -6   0       81.12       89.68      8.48 o
  15  -6   1      104.59       97.99      8.29 o
  15  -6   2      149.52      179.54     10.40 o
  15  -6   3      310.73      309.33     13.98 o
  15  -6   4      131.98      141.48      8.29 o
  15  -7  -6      100.00       78.67      5.89 o
  15  -7  -5       21.95       22.53      4.31 o
  15  -7  -4       18.67       19.32      5.05 o
  15  -7  -4       18.67       16.97      4.24 o
  15  -7  -3       42.55       66.81      6.03 o
  15  -7  -3       42.55       61.97      6.94 o
  15  -7  -2       27.16       30.84      5.17 o
  15  -7  -2       27.16       39.02      6.37 o
  15  -7  -1       18.39       22.31      5.41 o
  15  -7  -1       18.39       22.36      4.60 o
  15  -7   0      115.74      112.11      9.15 o
  15  -7   0      115.74      108.35      7.76 o
  15  -7   1      116.95      108.19      7.50 o
  15  -7   2       36.38       51.55      5.20 o
 -16  -6   8      147.30      126.89      8.97 o
 -16  -6   7       21.73       40.41      6.42 o
 -16  -6   6       52.45       80.73      7.66 o
 -16  -6   5      167.46      135.05      9.25 o
 -16  -6   5      167.46      146.94      9.52 o
 -16  -6   4       99.44      102.16      8.15 o
 -16  -6   3      137.26      159.28     10.04 o
 -16  -6   2      236.89      209.75     11.47 o
 -16  -6   1       80.22       70.23      6.73 o
 -16  -6   0        1.70       11.18      4.14 o
 -16  -6  -1       71.61       74.73      5.94 o
 -16  -5   9      255.24      296.81     12.46 o
 -16  -5   8       46.66       47.36      5.29 o
 -16  -5   7       27.26       31.17      4.91 o
 -16  -5   6       48.46       51.03      5.77 o
  16   5  -6       52.16       64.77      9.94 o
 -16  -5   5      347.37      323.22     14.96 o
  16   5  -5      345.20      331.16     20.72 o
 -16  -5   4       41.79       34.98      5.17 o
 -16  -5   4       41.79       37.69      7.40 o
 -16  -5   3       45.98       49.42      8.07 o
 -16  -5   3       45.98       44.66      5.32 o
 -16  -5   2       80.39       96.12      6.87 o
 -16  -5   2       80.39       91.02      9.94 o
 -16  -5   1       54.32       60.68      9.08 o
 -16  -5   0       55.66       84.51     10.11 o
 -16  -5  -1       26.73       25.47      5.70 o
 -16  -5  -1       26.73       22.74      7.33 o
 -16  -5  -2      231.23      221.03     13.12 o
 -16  -5  -2      231.23      195.00     11.95 o
 -16  -5  -3       23.66       48.89      6.15 o
 -16  -5  -3       23.66       41.85      6.68 o
 -16  -5  -4      121.46      114.12      7.91 o
 -16  -5  -4      121.46      104.49      7.72 o
 -16  -5  -5       53.50       56.23      5.39 o
  16   4 -10      426.16      414.63     18.37 o
 -16  -4  10      396.62      394.64     17.48 o
 -16  -4   9       68.35       56.79      7.09 o
 -16  -4   8      315.76      334.95     16.30 o
 -16  -4   8      315.76      308.49     18.05 o
 -16  -4   7      148.74      188.75     11.94 o
 -16  -4   7      148.74      176.95     13.59 o
 -16  -4   6      487.81      522.54     26.52 o
 -16  -4   6      487.81      532.83     23.32 o
  16   4  -6      496.31      558.04     28.73 o
 -16  -4   5      153.52      148.39     10.55 o
  16   4  -5      155.55      153.19     13.97 o
 -16  -4   4      519.27      499.44     22.80 o
  16   4  -4      562.54      554.14     28.13 o
  16   4  -3      220.71      189.11     15.45 o
  16   4  -2      198.84      210.36     16.78 o
  16   4  -1      327.90      212.44     16.71 o
 -16  -4   0      209.41      223.43     13.17 o
 -16  -4  -1      378.26      288.97     15.20 o
 -16  -4  -1      378.26      287.29     17.92 o
 -16  -4  -2      187.64      137.72     12.80 o
 -16  -4  -2      187.64      138.46     10.36 o
 -16  -4  -3       77.19       74.49      9.89 o
 -16  -4  -3       77.19       87.57      8.22 o
 -16  -4  -4      686.52      778.97     29.13 o
 -16  -4  -4      686.52      758.08     31.57 o
 -16  -4  -5      121.64      102.38      7.76 o
 -16  -4  -5      121.64      114.02      9.49 o
 -16  -4  -6       15.08       27.77      4.93 o
 -16  -4  -6       15.08       29.90      4.14 o
  16   3 -11      374.62      403.61     16.94 o
  16   3 -10       17.48       41.27      6.39 o
 -16  -3   9       45.42       68.07      9.22 o
  16   3  -9       54.89       67.65      8.69 o
 -16  -3   8      134.80      137.03     11.91 o
  16   3  -6      877.24      982.39     44.74 o
  16   3  -5      618.36      565.18     28.79 o
  16   3  -4      102.29      108.19     11.76 o
  16   3  -3      349.66      320.26     20.03 o
  16   3  -2      234.69      220.27     15.95 o
  16   3  -1       19.82       17.83      7.18 o
 -16  -3   0       79.70       99.09      9.13 o
  16   3   0       72.44      102.24     12.19 o
 -16  -3  -1       29.55       38.42      6.13 o
  16   3   1       19.25       18.98      7.47 o
 -16  -3  -2      108.08      120.56      9.15 o
 -16  -3  -2      108.08      115.79      9.32 o
  16   3   2      101.22      123.93     12.89 o
 -16  -3  -3      129.56      121.40      8.89 o
  16   3   3      126.31      129.97     12.87 o
 -16  -3  -3      129.56      127.03      9.63 o
  16   3   4      384.51      388.77     21.67 o
 -16  -3  -4      389.06      376.68     17.39 o
 -16  -3  -4      389.06      381.29     16.41 o
 -16  -3  -5      162.46      199.02     11.15 o
 -16  -3  -5      162.46      181.40     13.40 o
 -16  -3  -6      152.84      130.17      8.37 o
 -16  -3  -6      152.84      138.25     10.43 o
 -16  -3  -7      292.77      249.87     12.27 o
  16   2 -12       66.23       51.88      8.05 o
  16   2 -11      357.23      381.68     15.83 o
 -16  -2  10      103.33       96.72     10.54 o
  16   2 -10      102.37       94.51      8.29 o
 -16  -2   9       79.93       73.03     10.13 o
  16   2  -9       92.23       74.12      8.24 o
  16   2  -8       34.41       43.57      7.85 o
  16   2  -7       53.52       54.26      8.09 o
  16   2  -6      116.56      203.35     15.26 o
  16   2  -5      333.43      272.54     17.31 o
  16   2  -3      598.19      819.09     37.82 o
  16   2  -2      107.79      148.79     12.94 o
  16   2  -1      182.92      188.31     14.89 o
  16   2   0       14.82       17.14      6.94 o
 -16  -2   0       15.37       14.87      7.23 o
  16   2   1        8.61       11.99      7.64 o
  16   2   1        8.61       16.44      7.11 o
  16   2   2      120.28      113.41     15.26 o
  16   2   2      120.28      107.01     11.81 o
 -16  -2  -3      128.57      102.27      8.84 o
  16   2   3      113.37      114.57     12.05 o
 -16  -2  -3      128.57      107.07      9.06 o
  16   2   3      113.37      101.18     14.54 o
 -16  -2  -4      437.14      374.81     17.57 o
 -16  -2  -4      437.14      380.41     17.69 o
  16   2   4      430.58      400.93     22.25 o
 -16  -2  -5      577.60      556.69     22.41 o
  16   2   5      566.07      537.86     27.55 o
 -16  -2  -6       46.67       44.87      5.08 o
 -16  -2  -7       61.31       66.82      8.84 o
  16   1 -12      106.29      109.44     10.04 o
  16   1 -11       74.15       88.53     10.28 o
  16   1 -10      212.50      205.34     10.79 o
  16   1 -10      212.50      231.51     15.83 o
  16   1  -9        3.45       11.61      4.55 o
  16   1  -8       81.79       81.70      8.36 o
  16   1  -7      414.83      328.07     16.77 o
  16   1  -6      129.03      142.75     11.26 o
  16   1  -6      129.03      140.45     12.17 o
  16   1  -5      881.22      788.36     35.55 o
  16   1  -4      133.78      123.11     11.05 o
  16   1  -3      741.42      669.82     31.51 o
  16   1  -2      255.82      218.39     15.07 o
  16   1  -2      255.82      206.85     17.76 o
  16   1  -1      307.55      281.90     17.26 o
  16   1  -1      307.55      269.87     20.24 o
  16   1   0      617.02      800.13     42.49 o
  16   1   0      617.02      754.94     35.92 o
  16   1   1      384.75      338.76     19.77 o
  16   1   1      384.75      321.80     22.89 o
  16   1   2      332.85      296.51     23.36 o
  16   1   2      332.85      360.79     20.24 o
  16   1   3      385.24      397.29     22.53 o
  16   1   3      385.24      395.61     27.38 o
  16   1   4      251.27      258.64     17.61 o
  16   1   5       75.98       70.01     10.04 o
 -16  -1  -5       67.81       73.69      8.19 o
 -16  -1  -6       70.86       62.39      7.04 o
 -16  -1  -7       40.51       55.07      5.44 o
  16   0 -12      135.24      167.96     10.76 o
  16   0 -10      512.42      634.78     28.31 o
  16   0  -8      325.66      392.25     16.52 o
 -16   0   8      258.24      332.86     24.66 o
 -16   0   6      108.57      115.12     13.25 o
  16   0  -6      128.13      137.50      9.63 o
  16   0  -4     1822.42     2140.28     82.64 o
 -16   0   4     1796.71     2037.03     98.89 o
  16   0  -2      757.92      759.62     41.62 o
  16   0  -2      757.92      769.89     34.00 o
  16   0   0     1152.93     1297.31     55.18 o
  16   0   0     1152.93     1344.89     65.00 o
  16   0   2     1269.22     1102.36     47.79 o
  16   0   2     1269.22     1105.51     56.70 o
  16   0   4      258.13      243.35     16.60 o
  16   0   6       46.67       34.65      6.47 o
  16   0   6       46.67       29.14      7.38 o
  16  -1 -12      106.29      114.59      7.31 o
  16  -1 -11       74.16       73.10      7.81 o
  16  -1 -10      212.50      225.44     13.31 o
  16  -1  -9        3.45       14.29      6.82 o
 -16   1   9        0.83       11.23      7.08 o
 -16   1   8       73.98       61.43     10.42 o
  16  -1  -8       81.79       84.79      8.81 o
 -16   1   7      439.19      348.95     23.05 o
 -16   1   6      122.05      108.45     12.36 o
 -16   1   5      930.60      892.73     46.75 o
 -16   1   4      135.68      125.77     13.04 o
 -16   1   3      742.62      684.42     37.34 o
 -16   1   2      251.18      208.72     16.51 o
 -16   1   1      324.73      308.41     21.49 o
  16  -1  -1      307.55      287.18     21.27 o
 -16   1   0      607.11      736.55     41.29 o
  16  -1   0      617.02      786.63     41.22 o
  16  -1   1      384.75      319.56     15.97 o
  16  -1   1      384.75      319.27     18.02 o
  16  -1   1      384.75      325.69     22.60 o
  16  -1   2      332.85      321.03     16.16 o
  16  -1   2      332.85      319.75     18.08 o
  16  -1   2      332.85      302.27     22.50 o
  16  -1   3      385.24      388.36     20.68 o
  16  -1   3      385.24      379.76     26.16 o
  16  -1   3      385.24      381.80     19.10 o
  16  -1   4      251.27      232.30     15.69 o
  16  -1   4      251.27      242.57     14.32 o
  16  -1   5       75.98       65.79      8.69 o
  16  -1   5       75.98       74.99      8.26 o
  16  -1   6       70.94       72.07      7.83 o
  16  -1   7       48.24       82.85      7.47 o
  16  -2 -12       66.23       50.56      4.81 o
  16  -2 -11      357.23      354.41     14.56 o
  16  -2 -10      102.37      108.27      8.46 o
  16  -2  -9       92.22       90.57      8.41 o
  16  -2  -8       34.41       36.77      6.27 o
  16  -2  -8       34.41       34.91      7.09 o
 -16   2   8       34.99       32.82      7.81 o
 -16   2   7       55.70       64.92      9.53 o
 -16   2   6      118.78      184.55     15.07 o
 -16   2   5      326.78      289.59     20.31 o
 -16   2   3      599.81      830.75     43.76 o
 -16   2   2      103.22      157.69     15.02 o
 -16   2   1      185.42      232.60     18.20 o
  16  -2   0       14.82        5.79      7.11 o
 -16   2   0       15.37       19.08      7.66 o
  16  -2   0       14.82       12.59      4.05 o
  16  -2   1        8.61       13.84      4.05 o
  16  -2   1        8.61       16.25      7.83 o
 -16   2  -1        6.84        7.85      6.49 o
 -16   2  -2      122.69      114.51     13.08 o
  16  -2   2      120.28       99.80     14.04 o
  16  -2   2      120.28      104.35      8.41 o
  16  -2   3      113.37      107.82      8.41 o
  16  -2   3      113.37       93.94     14.30 o
  16  -2   4      430.58      433.23     18.60 o
  16  -2   4      430.58      419.24     22.25 o
  16  -2   5      566.07      643.14     25.00 o
  16  -2   5      566.07      635.10     29.00 o
  16  -2   6       43.08       46.57      5.12 o
  16  -2   6       43.08       60.20      8.48 o
  16  -2   7       54.35       47.54      7.40 o
  16  -3 -11      374.62      357.61     14.76 o
  16  -3 -10       17.48       24.27      4.69 o
  16  -3  -9       54.89       72.15      7.42 o
  16  -3  -8      125.92      114.92      9.39 o
 -16   3   7        7.58        7.06      5.41 o
  16  -3  -7        5.92        3.97      4.95 o
 -16   3   6      889.69      871.18     44.89 o
  16  -3  -6      877.24      861.14     33.32 o
 -16   3   5      605.61      537.62     30.42 o
 -16   3   4       98.85      109.19     11.76 o
 -16   3   3      329.82      340.97     22.57 o
 -16   3   2      247.81      293.06     20.90 o
 -16   3   1       26.11       24.20      7.90 o
 -16   3   0       79.70      120.93     13.27 o
 -16   3  -1       29.55       42.40      9.31 o
 -16   3  -2      108.08      132.01     14.47 o
  16  -3   2      101.22      131.81     11.14 o
  16  -3   3      126.31      145.62     11.33 o
 -16   3  -3      129.56      148.26     15.58 o
  16  -3   4      384.51      435.35     21.00 o
  16  -3   5      154.68      179.68     12.32 o
  16  -3   6      161.87      144.19     10.21 o
  16  -3   7      301.08      306.63     14.53 o
  16  -4 -11       82.66      112.20      6.64 o
  16  -4 -10      426.16      402.63     16.45 o
  16  -4  -9       65.69       61.93      6.75 o
  16  -4  -8      342.98      323.82     16.02 o
  16  -4  -8      342.98      344.38     15.85 o
  16  -4  -7      149.01      142.49     11.07 o
  16  -4  -7      149.01      167.42     11.72 o
  16  -4  -7      149.01      164.47     10.95 o
  16  -4  -6      496.31      452.70     21.81 o
  16  -4  -6      496.31      482.71     21.30 o
 -16   4   6      487.81      484.09     27.24 o
  16  -4  -6      496.31      493.48     21.14 o
  16  -4  -5      155.55      146.38     12.51 o
  16  -4  -5      155.55      126.72     10.50 o
 -16   4   5      153.52      144.17     12.75 o
  16  -4  -5      155.55      143.65     11.29 o
  16  -4  -5      155.55      134.47     10.69 o
 -16   4   4      519.27      554.35     31.79 o
 -16   4   3      239.36      230.62     17.73 o
 -16   4   2      156.11      190.98     16.35 o
 -16   4   1      319.78      220.11     17.33 o
 -16   4   0      209.41      224.51     17.53 o
  16  -4   0      184.01      183.72     12.71 o
  16  -4   1      399.49      312.16     16.05 o
  16  -4   1      399.49      318.14     15.38 o
 -16   4  -1      378.26      292.79     21.83 o
  16  -4   2      192.77      160.31     11.58 o
  16  -4   2      192.77      158.16     10.67 o
  16  -4   3       69.67       85.31      8.21 o
  16  -4   4      716.70      876.05     33.87 o
  16  -4   5      127.18      127.74      8.68 o
  16  -4   6        7.74       18.02      4.48 o
  16  -5 -10       23.43       43.74      4.50 o
  16  -5  -9      266.20      274.09     12.46 o
  16  -5  -8       52.92       47.37      6.20 o
  16  -5  -8       52.92       49.86      5.96 o
  16  -5  -7       25.72       33.80      5.91 o
  16  -5  -7       25.72       27.00      5.24 o
  16  -5  -6       52.16       47.94      6.73 o
  16  -5  -6       52.16       59.89      7.26 o
  16  -5  -5      345.20      268.18     13.93 o
  16  -5  -5      345.20      259.29     15.87 o
  16  -5  -4       43.64       37.47      6.87 o
  16  -5  -4       43.64       43.79      8.14 o
  16  -5  -3       48.94       48.63      7.49 o
  16  -5  -3       48.94       60.01      8.86 o
  16  -5  -2       84.18      124.39     10.25 o
  16  -5  -1       60.12       48.66      7.04 o
  16  -5   0       52.43       78.59      8.33 o
  16  -5   1       31.19       42.16      6.85 o
  16  -5   2      219.45      200.50     11.87 o
  16  -5   3       29.87       59.59      7.01 o
  16  -5   4      125.31      117.80      8.39 o
  16  -5   5       60.78       68.21      6.04 o
  16  -6  -8      137.39       83.96      6.33 o
  16  -6  -8      137.39       89.18      6.19 o
  16  -6  -7       23.39       35.24      4.93 o
  16  -6  -6       55.06       79.53      6.90 o
  16  -6  -5      169.94      154.96      9.78 o
  16  -6  -4       88.96       93.40      7.74 o
  16  -6  -4       88.96       87.80      8.96 o
  16  -6  -3      137.73      159.69      9.99 o
  16  -6  -3      137.73      152.72     11.38 o
  16  -6  -2      230.74      197.05     11.23 o
  16  -6  -2      230.74      202.13     13.24 o
  16  -6  -1       85.87       68.41      7.47 o
  16  -6   0        3.19        3.33      4.48 o
  16  -6   1       64.53       73.98      7.09 o
  16  -6   2        1.92        6.94      3.97 o
  16  -6   3      108.18       97.06      6.93 o
  16  -6   4       41.77       48.61      4.67 o
  16  -7  -6       47.81       46.49      4.48 o
  16  -7  -5      169.29      144.70      7.91 o
  16  -7  -4      106.25      105.51      6.97 o
  16  -7  -3      148.32      131.38      7.79 o
[truncated: 56,256 more chars]
